# Supplementary material for: 2-Methyl-1,1-diphenyl-2-[(4S)-4-phenyl-4,5-di­hydro-1,3-oxazol-2-yl]propan-1-ol
Source: Acta Crystallogr Sect E Struct Rep Online. 2013 Jun 8;69(Pt 7):o1022. doi: 10.1107/S1600536813014670 (PMC3772460; doi:10.1107/S1600536813014670)
Supplement: Supplementary file 1 [file e-69-o1022-sup1.cif]

##############################################################################
#                                                                            #
# This CIF contains the data in a paper accepted for publication in          #
# Acta Crystallographica Section E. It conforms to the requirements of       #
# Notes for Authors for Acta Crystallographica Section E, and has been       #
# peer reviewed under the auspices of the IUCr Commission on Journals.       #
#                                                                            #
# Full details of the Crystallographic Information File format               #
# are given in the paper "The Crystallographic Information File (CIF):       #
# a New Standard Archive File for Crystallography" by S. R. Hall, F. H.      #
# Allen and I. D. Brown [Acta Cryst. (1991), A47, 655-685].                  #
#                                                                            #
# The current version of the core CIF dictionary is obtainable from          #
# ftp://ftp.iucr.org/pub/cif_core.dic.                                       #
#                                                                            #
# Software is freely available for graphical display of the structure(s)     #
# in this CIF. For information consult the CIF software page                 #
# http://www.iucr.org/resources/cif/software.                                #
#                                                                            #
# This file may be used for bona fide research purposes within the           #
# scientific community so long as proper attribution is given to the journal # 
# article from which it was obtained.                                        #
#                                                                            #
##############################################################################
data_I
_audit_creation_method     SHELXL-97
_chemical_name_systematic
;\
2-Methyl-1,1-diphenyl-2-[(4<i>S</i>)-4-phenyl-4,5-dihydro-1,3-oxazol-\
2-yl]propan-1-ol
;
_chemical_name_common     ?
_chemical_formula_moiety     'C25 H25 N O2'
_chemical_formula_sum     'C25 H25 N O2'
_chemical_formula_iupac     'C25 H25 N O2'
_chemical_formula_weight     371.46
_chemical_melting_point_gt     380
_chemical_melting_point_lt     381
_symmetry_cell_setting     orthorhombic
_symmetry_space_group_name_H-M     'P 21 21 21'
_symmetry_space_group_name_Hall     'P 2ac 2ab'
loop_
    _symmetry_equiv_pos_as_xyz
    'x, y, z'
    '-x+1/2, -y, z+1/2'
    'x+1/2, -y+1/2, -z'
    '-x, y+1/2, -z+1/2'
_cell_length_a     9.5405(2)
_cell_length_b     10.9430(9)
_cell_length_c     19.2901(6)
_cell_angle_alpha     90.00
_cell_angle_beta     90.00
_cell_angle_gamma     90.00
_cell_volume     2013.92(18)
_cell_formula_units_Z     4
_cell_measurement_reflns_used     2137
_cell_measurement_theta_min     2.9979
_cell_measurement_theta_max     28.6116
_cell_measurement_temperature     293(2)
_exptl_crystal_description     block
_exptl_crystal_colour     colourless
_exptl_crystal_size_max     0.34
_exptl_crystal_size_mid     0.07
_exptl_crystal_size_min     0.06
_exptl_crystal_density_diffrn     1.225
_exptl_crystal_density_meas     ?
_exptl_crystal_density_method     'not measured'
_exptl_crystal_F_000     792
_exptl_absorpt_coefficient_mu     0.077
_exptl_absorpt_correction_type     multi-scan
_exptl_absorpt_process_details     '(<i>SADABS</i>; Bruker, 2008)'
_exptl_absorpt_correction_T_min     0.84908
_exptl_absorpt_correction_T_max     0.97680
_exptl_special_details     ?
_diffrn_ambient_temperature     293(2)
_diffrn_radiation_type     MoK\a
_diffrn_radiation_wavelength     0.71073
_diffrn_radiation_source     'fine-focus sealed tube'
_diffrn_radiation_monochromator     graphite
_diffrn_measurement_device_type     'Bruker APEXII CCD'
_diffrn_measurement_method     '\w scans'
_diffrn_detector_area_resol_mean     ?
_diffrn_reflns_number     5590
_diffrn_reflns_av_R_equivalents     0.0401
_diffrn_reflns_av_sigmaI/netI     0.0558
_diffrn_reflns_theta_min     3.00
_diffrn_reflns_theta_max     26.75
_diffrn_reflns_theta_full     26.75
_diffrn_measured_fraction_theta_max     0.995
_diffrn_measured_fraction_theta_full     0.995
_diffrn_reflns_limit_h_min     -12
_diffrn_reflns_limit_h_max     4
_diffrn_reflns_limit_k_min     -10
_diffrn_reflns_limit_k_max     13
_diffrn_reflns_limit_l_min     -24
_diffrn_reflns_limit_l_max     21
_diffrn_standards_number     0
_diffrn_standards_interval_count     .
_diffrn_standards_interval_time     .
_diffrn_standards_decay_%     ?
_refine_special_details
;
Refinement of <i>F</i>^2^ against ALL reflections. The weighted <i>R</i>-factor
<i>wR</i> and goodness of fit <i>S</i> are based on <i>F</i>^2^, conventional
<i>R</i>-factors <i>R</i> are based on <i>F</i>, with <i>F</i> set to zero for
negative <i>F</i>^2^. The threshold expression of <i>F</i>^2^ >
\s(<i>F</i>^2^) is used only for calculating <i>R</i>-factors(gt) <i>etc</i>.
and is not relevant to the choice of reflections for refinement.
<i>R</i>-factors based on <i>F</i>^2^ are statistically about twice as large
as those based on <i>F</i>, and <i>R</i>- factors based on ALL data will be
even larger.
;
_reflns_number_total     2428
_reflns_number_gt     2103
_reflns_threshold_expression     I>2sigma(I)
_refine_ls_structure_factor_coef     Fsqd
_refine_ls_matrix_type     full
_refine_ls_R_factor_all     0.0551
_refine_ls_R_factor_gt     0.0454
_refine_ls_wR_factor_gt     0.0957
_refine_ls_wR_factor_ref     0.1018
_refine_ls_goodness_of_fit_ref     1.083
_refine_ls_restrained_S_all     1.033
_refine_ls_number_reflns     2428
_refine_ls_number_parameters     305
_refine_ls_number_restraints     338
_refine_ls_number_constraints     114
_refine_ls_hydrogen_treatment     mixed
_refine_ls_weighting_scheme     calc
_refine_ls_weighting_details
         'calc w=1/[\s^2^(Fo^2^)+(0.0298P)^2^+0.5879P] where P=(Fo^2^+2Fc^2^)/3'
_atom_sites_solution_hydrogens     geom
_atom_sites_solution_primary     direct
_atom_sites_solution_secondary     difmap
_refine_ls_shift/su_max     0.000
_refine_ls_shift/su_mean     0.000
_refine_diff_density_max     0.209
_refine_diff_density_min     -0.170
_refine_ls_extinction_method     '<i>SHELXL97</i> (Sheldrick, 2008)'
_refine_ls_extinction_coef     0.0119(14)
_refine_ls_extinction_expression
                                  'Fc^*^=kFc[1+0.001xFc^2^\l^3^/sin(2\q)]^-1/4^'
_refine_ls_abs_structure_details     ?
_refine_ls_abs_structure_Flack     .
loop_
    _atom_type_symbol
    _atom_type_description
    _atom_type_scat_dispersion_real
    _atom_type_scat_dispersion_imag
    _atom_type_scat_source
    'C' 'C' 0.0033 0.0016
                         'International Tables Vol C Tables 4.2.6.8 and 6.1.1.4'
    'H' 'H' 0.0000 0.0000
                         'International Tables Vol C Tables 4.2.6.8 and 6.1.1.4'
    'N' 'N' 0.0061 0.0033
                         'International Tables Vol C Tables 4.2.6.8 and 6.1.1.4'
    'O' 'O' 0.0106 0.0060
                         'International Tables Vol C Tables 4.2.6.8 and 6.1.1.4'
_computing_data_collection     '<i>APEX2</i> (Bruker, 2008)'
_computing_cell_refinement     '<i>SAINT</i> (Bruker, 2008)'
_computing_data_reduction     '<i>SAINT</i> (Bruker, 2008)'
_computing_structure_solution     '<i>SHELXS97</i> (Sheldrick, 2008)'
_computing_structure_refinement     '<i>SHELXL97</i> (Sheldrick, 2008)'
_computing_molecular_graphics
       '<i>SHELXTL</i> (Sheldrick, 2008) and <i>DIAMOND</i> (Brandenburg, 2010)'
_computing_publication_material
           '<i>SHELXTL</i> (Sheldrick, 2008) and <i>publCIF</i> (Westrip, 2010)'
loop_
    _atom_site_type_symbol
    _atom_site_label
    _atom_site_fract_x
    _atom_site_fract_y
    _atom_site_fract_z
    _atom_site_U_iso_or_equiv
    _atom_site_adp_type
    _atom_site_calc_flag
    _atom_site_refinement_flags
    _atom_site_occupancy
    _atom_site_symmetry_multiplicity
    _atom_site_disorder_assembly
    _atom_site_disorder_group
    O O1 0.28330(17) 0.33991(18) 0.16867(10) 0.0264(5) Uani d U 1 4 . .
    O O2 0.68088(19) 0.51237(16) 0.19226(9) 0.0183(4) Uani d U 1 4 . .
    H H2 0.596(3) 0.533(3) 0.1828(15) 0.027 Uiso d . 1 4 . .
    C C14 0.6840(3) 0.3818(2) 0.09158(12) 0.0183(5) Uani d U 1 4 . .
    C C3 0.4060(3) 0.4020(2) 0.17253(12) 0.0176(5) Uani d U 1 4 . .
    C C15 0.8082(3) 0.4282(3) 0.06375(13) 0.0256(6) Uani d U 1 4 . .
    H H15 0.8770 0.4579 0.0935 0.031 Uiso calc R 1 4 . .
    N N6 0.4060(2) 0.5148(2) 0.15641(10) 0.0196(5) Uani d U 1 4 . .
    C C13 0.8502(3) 0.2144(2) 0.17551(13) 0.0214(6) Uani d U 1 4 . .
    H H13 0.8097 0.1824 0.1356 0.026 Uiso calc R 1 4 . .
    C C8 0.7957(2) 0.3207(2) 0.20445(12) 0.0171(5) Uani d U 1 4 . .
    C C11 1.0271(3) 0.2014(3) 0.26401(14) 0.0266(6) Uani d U 1 4 . .
    H H11 1.1042 0.1623 0.2835 0.032 Uiso calc R 1 4 . .
    C C12 0.9640(3) 0.1553(3) 0.20530(13) 0.0239(6) Uani d U 1 4 . .
    H H12 0.9980 0.0838 0.1854 0.029 Uiso calc R 1 4 . .
    C C10 0.9738(3) 0.3071(3) 0.29357(14) 0.0269(6) Uani d U 1 4 . .
    H H10 1.0151 0.3389 0.3334 0.032 Uiso calc R 1 4 . .
    C C19 0.5830(3) 0.3393(3) 0.04617(13) 0.0231(6) Uani d U 1 4 . .
    H H19 0.4987 0.3090 0.0632 0.028 Uiso calc R 1 4 . .
    C C16 0.8312(3) 0.4309(3) -0.00695(14) 0.0343(7) Uani d U 1 4 . .
    H H16 0.9148 0.4621 -0.0243 0.041 Uiso calc R 1 4 . .
    C C5 0.6704(2) 0.3861(2) 0.17153(12) 0.0158(5) Uani d U 1 4 . .
    C C17 0.7302(3) 0.3874(3) -0.05183(14) 0.0335(7) Uani d U 1 4 . .
    H H17 0.7454 0.3890 -0.0994 0.040 Uiso calc R 1 4 . .
    C C9 0.8593(3) 0.3661(2) 0.26428(13) 0.0213(6) Uani d U 1 4 . .
    H H9 0.8245 0.4367 0.2848 0.026 Uiso calc R 1 4 . .
    C C7 0.5206(3) 0.3499(3) 0.28064(12) 0.0237(6) Uani d U 1 4 . .
    H H7A 0.5368 0.4344 0.2915 0.036 Uiso calc R 1 4 . .
    H H7B 0.5902 0.3004 0.3030 0.036 Uiso calc R 1 4 . .
    H H7C 0.4291 0.3265 0.2966 0.036 Uiso calc R 1 4 . .
    C C2 0.1796(3) 0.4270(3) 0.14409(15) 0.0298(7) Uani d U 1 4 . .
    H H2A 0.1033 0.4348 0.1770 0.036 Uiso calc R 1 4 . .
    H H2B 0.1418 0.4018 0.0997 0.036 Uiso calc R 1 4 . .
    C C4 0.5295(3) 0.3314(2) 0.20112(12) 0.0169(5) Uani d U 1 4 . .
    C C18 0.6074(3) 0.3418(3) -0.02570(13) 0.0304(7) Uani d U 1 4 . .
    H H18 0.5394 0.3120 -0.0558 0.037 Uiso calc R 1 4 . .
    C C1 0.2605(3) 0.5484(3) 0.13726(13) 0.0205(6) Uani d U 1 4 A .
    H H1 0.2242 0.6061 0.1718 0.025 Uiso calc R 1 4 . .
    C C20 0.2515(3) 0.6070(3) 0.06651(14) 0.0282(7) Uani d U 1 4 . .
    C C6 0.5148(3) 0.1927(2) 0.18810(13) 0.0213(6) Uani d U 1 4 . .
    H H6A 0.4251 0.1654 0.2046 0.032 Uiso calc R 1 4 . .
    H H6B 0.5877 0.1500 0.2123 0.032 Uiso calc R 1 4 . .
    H H6C 0.5223 0.1766 0.1393 0.032 Uiso calc R 1 4 . .
    C C21A 0.2705(6) 0.5271(5) 0.0051(2) 0.0364(14) Uani d PDU 0.600(4) 4 A 1
    H H21A 0.2875 0.4440 0.0107 0.044 Uiso calc PR 0.600(4) 4 A 1
    C C22A 0.2626(6) 0.5774(5) -0.0610(2) 0.0391(14) Uani d PDU 0.600(4) 4 A 1
    H H22A 0.2752 0.5273 -0.0994 0.047 Uiso calc PR 0.600(4) 4 A 1
    C C23A 0.2373(7) 0.6970(6) -0.0704(3) 0.0343(15) Uani d PDU 0.600(4) 4 A 1
    H H23A 0.2331 0.7297 -0.1149 0.041 Uiso calc PR 0.600(4) 4 A 1
    C C24A 0.2175(9) 0.7703(5) -0.0134(3) 0.0521(19) Uani d PDU 0.600(4) 4 A 1
    H H24A 0.1997 0.8532 -0.0192 0.062 Uiso calc PR 0.600(4) 4 A 1
    C C25A 0.2240(7) 0.7205(5) 0.0536(3) 0.0458(16) Uani d PDU 0.600(4) 4 A 1
    H H25A 0.2077 0.7722 0.0910 0.055 Uiso calc PR 0.600(4) 4 A 1
    C C21B 0.3699(8) 0.6581(8) 0.0362(4) 0.036(2) Uani d PDU 0.400(4) 4 A 2
    H H21B 0.4575 0.6488 0.0567 0.044 Uiso calc PR 0.400(4) 4 A 2
    C C22B 0.3554(9) 0.7233(8) -0.0252(4) 0.042(2) Uani d PDU 0.400(4) 4 A 2
    H H22B 0.4352 0.7480 -0.0490 0.050 Uiso calc PR 0.400(4) 4 A 2
    C C23B 0.2253(11) 0.7519(10) -0.0514(5) 0.039(3) Uani d PDU 0.400(4) 4 A 2
    H H23B 0.2167 0.7919 -0.0937 0.046 Uiso calc PR 0.400(4) 4 A 2
    C C24B 0.1101(9) 0.7207(8) -0.0144(4) 0.036(2) Uani d PDU 0.400(4) 4 A 2
    H H24B 0.0223 0.7444 -0.0304 0.043 Uiso calc PR 0.400(4) 4 A 2
    C C25B 0.1192(8) 0.6542(7) 0.0469(4) 0.0310(18) Uani d PDU 0.400(4) 4 A 2
    H H25B 0.0404 0.6412 0.0743 0.037 Uiso calc PR 0.400(4) 4 A 2
loop_
    _atom_site_aniso_label
    _atom_site_aniso_U_11
    _atom_site_aniso_U_22
    _atom_site_aniso_U_33
    _atom_site_aniso_U_12
    _atom_site_aniso_U_13
    _atom_site_aniso_U_23
    O1 0.0155(8) 0.0262(10) 0.0375(11) -0.0019(9) -0.0028(8) 0.0104(9)
    O2 0.0163(8) 0.0146(8) 0.0239(9) -0.0003(8) -0.0017(8) -0.0015(7)
    C14 0.0205(12) 0.0155(12) 0.0190(12) 0.0054(12) -0.0007(11) 0.0015(10)
    C3 0.0157(11) 0.0219(13) 0.0152(11) -0.0014(12) 0.0009(10) 0.0008(10)
    C15 0.0225(12) 0.0324(15) 0.0219(13) 0.0034(14) -0.0003(11) 0.0053(12)
    N6 0.0182(10) 0.0192(11) 0.0215(11) 0.0021(10) -0.0019(9) 0.0015(9)
    C13 0.0220(12) 0.0245(14) 0.0176(12) 0.0033(12) 0.0024(11) 0.0019(11)
    C8 0.0173(11) 0.0181(12) 0.0158(11) -0.0014(11) 0.0004(10) 0.0024(10)
    C11 0.0166(11) 0.0316(16) 0.0315(14) -0.0022(14) -0.0026(12) 0.0128(13)
    C12 0.0235(12) 0.0234(13) 0.0249(13) 0.0060(13) 0.0031(11) 0.0046(12)
    C10 0.0247(12) 0.0291(15) 0.0270(13) -0.0044(14) -0.0074(12) 0.0032(12)
    C19 0.0263(13) 0.0235(14) 0.0197(12) 0.0000(13) -0.0006(11) -0.0004(11)
    C16 0.0277(14) 0.0450(19) 0.0302(15) 0.0087(16) 0.0110(13) 0.0124(14)
    C5 0.0165(11) 0.0128(11) 0.0179(11) -0.0007(11) -0.0013(10) -0.0006(10)
    C17 0.0447(17) 0.0420(18) 0.0138(13) 0.0139(16) 0.0081(13) 0.0005(12)
    C9 0.0212(12) 0.0198(13) 0.0228(13) -0.0023(11) -0.0019(11) -0.0003(11)
    C7 0.0245(12) 0.0286(15) 0.0181(12) 0.0015(14) 0.0019(11) 0.0044(11)
    C2 0.0168(12) 0.0322(16) 0.0403(16) 0.0020(14) -0.0066(12) 0.0118(14)
    C4 0.0170(11) 0.0153(12) 0.0184(12) -0.0004(12) 0.0000(10) 0.0009(11)
    C18 0.0395(15) 0.0332(16) 0.0187(13) 0.0070(16) -0.0034(12) -0.0055(12)
    C1 0.0164(11) 0.0239(14) 0.0212(13) 0.0029(12) 0.0030(10) 0.0025(11)
    C20 0.0180(12) 0.0408(18) 0.0257(14) 0.0023(14) -0.0024(11) 0.0094(13)
    C6 0.0211(12) 0.0183(13) 0.0244(13) -0.0014(12) -0.0031(11) 0.0011(11)
    C21A 0.055(3) 0.032(3) 0.022(2) 0.016(3) -0.005(2) -0.005(2)
    C22A 0.053(3) 0.043(3) 0.021(2) 0.010(3) -0.002(2) -0.003(2)
    C23A 0.040(3) 0.046(4) 0.017(3) -0.003(3) -0.006(2) 0.005(3)
    C24A 0.098(5) 0.024(3) 0.035(3) -0.004(4) -0.008(4) 0.009(3)
    C25A 0.085(4) 0.029(3) 0.023(2) -0.002(3) -0.005(3) -0.002(2)
    C21B 0.034(4) 0.045(4) 0.029(4) -0.004(4) 0.001(3) 0.011(4)
    C22B 0.049(4) 0.048(5) 0.029(4) -0.013(4) -0.001(4) 0.016(4)
    C23B 0.062(5) 0.041(6) 0.013(4) 0.004(5) 0.007(4) 0.007(4)
    C24B 0.039(4) 0.037(4) 0.033(4) 0.010(4) -0.006(3) 0.017(3)
    C25B 0.031(3) 0.036(4) 0.027(3) -0.003(4) -0.006(3) 0.001(3)
_geom_special_details
;
All e.s.d.'s (except the e.s.d. in the dihedral angle between two l.s. planes)
are estimated using the full covariance matrix. The cell e.s.d.'s are taken
into account individually in the estimation of e.s.d.'s in distances, angles
and torsion angles; correlations between e.s.d.'s in cell parameters are only
used when they are defined by crystal symmetry. An approximate (isotropic)
treatment of cell e.s.d.'s is used for estimating e.s.d.'s involving l.s.
planes.
;
loop_
    _geom_bond_atom_site_label_1
    _geom_bond_atom_site_label_2
    _geom_bond_site_symmetry_2
    _geom_bond_distance
    _geom_bond_publ_flag
    O1 C3 . 1.355(3) ?
    O1 C2 . 1.453(3) ?
    O2 C5 . 1.442(3) ?
    O2 H2 . 0.86(3) ?
    C14 C19 . 1.383(4) ?
    C14 C15 . 1.396(4) ?
    C14 C5 . 1.548(3) ?
    C3 N6 . 1.274(3) ?
    C3 C4 . 1.513(3) ?
    C15 C16 . 1.382(4) ?
    C15 H15 . 0.9300 ?
    N6 C1 . 1.483(3) ?
    C13 C12 . 1.388(4) ?
    C13 C8 . 1.391(4) ?
    C13 H13 . 0.9300 ?
    C8 C9 . 1.395(3) ?
    C8 C5 . 1.531(3) ?
    C11 C12 . 1.379(4) ?
    C11 C10 . 1.387(4) ?
    C11 H11 . 0.9300 ?
    C12 H12 . 0.9300 ?
    C10 C9 . 1.389(4) ?
    C10 H10 . 0.9300 ?
    C19 C18 . 1.406(4) ?
    C19 H19 . 0.9300 ?
    C16 C17 . 1.380(4) ?
    C16 H16 . 0.9300 ?
    C5 C4 . 1.578(3) ?
    C17 C18 . 1.370(4) ?
    C17 H17 . 0.9300 ?
    C9 H9 . 0.9300 ?
    C7 C4 . 1.549(3) ?
    C7 H7A . 0.9600 ?
    C7 H7B . 0.9600 ?
    C7 H7C . 0.9600 ?
    C2 C1 . 1.542(4) ?
    C2 H2A . 0.9700 ?
    C2 H2B . 0.9700 ?
    C4 C6 . 1.545(3) ?
    C18 H18 . 0.9300 ?
    C1 C20 . 1.510(4) ?
    C1 H1 . 0.9800 ?
    C20 C25A . 1.293(6) ?
    C20 C21B . 1.390(8) ?
    C20 C25B . 1.415(7) ?
    C20 C21A . 1.483(5) ?
    C6 H6A . 0.9600 ?
    C6 H6B . 0.9600 ?
    C6 H6C . 0.9600 ?
    C21A C22A . 1.391(6) ?
    C21A H21A . 0.9300 ?
    C22A C23A . 1.343(8) ?
    C22A H22A . 0.9300 ?
    C23A C24A . 1.375(8) ?
    C23A H23A . 0.9300 ?
    C24A C25A . 1.403(7) ?
    C24A H24A . 0.9300 ?
    C25A H25A . 0.9300 ?
    C21B C22B . 1.389(9) ?
    C21B H21B . 0.9300 ?
    C22B C23B . 1.377(12) ?
    C22B H22B . 0.9300 ?
    C23B C24B . 1.355(11) ?
    C23B H23B . 0.9300 ?
    C24B C25B . 1.391(9) ?
    C24B H24B . 0.9300 ?
    C25B H25B . 0.9300 ?
loop_
    _geom_angle_atom_site_label_1
    _geom_angle_atom_site_label_2
    _geom_angle_atom_site_label_3
    _geom_angle_site_symmetry_1
    _geom_angle_site_symmetry_3
    _geom_angle
    _geom_angle_publ_flag
    C3 O1 C2 . . 106.09(19) ?
    C5 O2 H2 . . 98(2) ?
    C19 C14 C15 . . 118.0(2) ?
    C19 C14 C5 . . 125.6(2) ?
    C15 C14 C5 . . 116.3(2) ?
    N6 C3 O1 . . 118.2(2) ?
    N6 C3 C4 . . 125.7(2) ?
    O1 C3 C4 . . 115.9(2) ?
    C16 C15 C14 . . 121.5(3) ?
    C16 C15 H15 . . 119.3 ?
    C14 C15 H15 . . 119.3 ?
    C3 N6 C1 . . 107.5(2) ?
    C12 C13 C8 . . 121.0(2) ?
    C12 C13 H13 . . 119.5 ?
    C8 C13 H13 . . 119.5 ?
    C13 C8 C9 . . 117.8(2) ?
    C13 C8 C5 . . 121.1(2) ?
    C9 C8 C5 . . 121.1(2) ?
    C12 C11 C10 . . 118.9(2) ?
    C12 C11 H11 . . 120.6 ?
    C10 C11 H11 . . 120.6 ?
    C11 C12 C13 . . 120.8(3) ?
    C11 C12 H12 . . 119.6 ?
    C13 C12 H12 . . 119.6 ?
    C11 C10 C9 . . 120.6(3) ?
    C11 C10 H10 . . 119.7 ?
    C9 C10 H10 . . 119.7 ?
    C14 C19 C18 . . 120.2(3) ?
    C14 C19 H19 . . 119.9 ?
    C18 C19 H19 . . 119.9 ?
    C17 C16 C15 . . 120.0(3) ?
    C17 C16 H16 . . 120.0 ?
    C15 C16 H16 . . 120.0 ?
    O2 C5 C8 . . 106.15(19) ?
    O2 C5 C14 . . 107.39(19) ?
    C8 C5 C14 . . 109.5(2) ?
    O2 C5 C4 . . 108.78(19) ?
    C8 C5 C4 . . 109.78(18) ?
    C14 C5 C4 . . 114.86(19) ?
    C18 C17 C16 . . 119.5(2) ?
    C18 C17 H17 . . 120.3 ?
    C16 C17 H17 . . 120.3 ?
    C10 C9 C8 . . 120.9(2) ?
    C10 C9 H9 . . 119.5 ?
    C8 C9 H9 . . 119.5 ?
    C4 C7 H7A . . 109.5 ?
    C4 C7 H7B . . 109.5 ?
    H7A C7 H7B . . 109.5 ?
    C4 C7 H7C . . 109.5 ?
    H7A C7 H7C . . 109.5 ?
    H7B C7 H7C . . 109.5 ?
    O1 C2 C1 . . 104.63(19) ?
    O1 C2 H2A . . 110.8 ?
    C1 C2 H2A . . 110.8 ?
    O1 C2 H2B . . 110.8 ?
    C1 C2 H2B . . 110.8 ?
    H2A C2 H2B . . 108.9 ?
    C3 C4 C6 . . 111.8(2) ?
    C3 C4 C7 . . 104.6(2) ?
    C6 C4 C7 . . 106.5(2) ?
    C3 C4 C5 . . 109.78(19) ?
    C6 C4 C5 . . 113.0(2) ?
    C7 C4 C5 . . 110.8(2) ?
    C17 C18 C19 . . 120.8(3) ?
    C17 C18 H18 . . 119.6 ?
    C19 C18 H18 . . 119.6 ?
    N6 C1 C20 . . 112.5(2) ?
    N6 C1 C2 . . 103.5(2) ?
    C20 C1 C2 . . 114.5(2) ?
    N6 C1 H1 . . 108.7 ?
    C20 C1 H1 . . 108.7 ?
    C2 C1 H1 . . 108.7 ?
    C25A C20 C21B . . 72.4(5) ?
    C25A C20 C25B . . 54.4(4) ?
    C21B C20 C25B . . 117.8(4) ?
    C25A C20 C21A . . 115.9(4) ?
    C21B C20 C21A . . 78.6(4) ?
    C25B C20 C21A . . 96.3(4) ?
    C25A C20 C1 . . 126.4(3) ?
    C21B C20 C1 . . 120.3(4) ?
    C25B C20 C1 . . 116.6(4) ?
    C21A C20 C1 . . 117.7(3) ?
    C4 C6 H6A . . 109.5 ?
    C4 C6 H6B . . 109.5 ?
    H6A C6 H6B . . 109.5 ?
    C4 C6 H6C . . 109.5 ?
    H6A C6 H6C . . 109.5 ?
    H6B C6 H6C . . 109.5 ?
    C22A C21A C20 . . 119.5(4) ?
    C22A C21A H21A . . 120.2 ?
    C20 C21A H21A . . 120.2 ?
    C23A C22A C21A . . 121.3(5) ?
    C23A C22A H22A . . 119.4 ?
    C21A C22A H22A . . 119.4 ?
    C22A C23A C24A . . 119.0(5) ?
    C22A C23A H23A . . 120.5 ?
    C24A C23A H23A . . 120.5 ?
    C23A C24A C25A . . 120.3(5) ?
    C23A C24A H24A . . 119.9 ?
    C25A C24A H24A . . 119.9 ?
    C20 C25A C24A . . 124.0(5) ?
    C20 C25A H25A . . 118.0 ?
    C24A C25A H25A . . 118.0 ?
    C22B C21B C20 . . 118.9(6) ?
    C22B C21B H21B . . 120.5 ?
    C20 C21B H21B . . 120.5 ?
    C23B C22B C21B . . 121.4(7) ?
    C23B C22B H22B . . 119.3 ?
    C21B C22B H22B . . 119.3 ?
    C24B C23B C22B . . 118.7(8) ?
    C24B C23B H23B . . 120.7 ?
    C22B C23B H23B . . 120.7 ?
    C23B C24B C25B . . 122.0(8) ?
    C23B C24B H24B . . 119.0 ?
    C25B C24B H24B . . 119.0 ?
    C24B C25B C20 . . 118.3(6) ?
    C24B C25B H25B . . 120.9 ?
    C20 C25B H25B . . 120.9 ?
loop_
    _geom_torsion_atom_site_label_1
    _geom_torsion_atom_site_label_2
    _geom_torsion_atom_site_label_3
    _geom_torsion_atom_site_label_4
    _geom_torsion_site_symmetry_1
    _geom_torsion_site_symmetry_2
    _geom_torsion_site_symmetry_3
    _geom_torsion_site_symmetry_4
    _geom_torsion
    _geom_torsion_publ_flag
    C2 O1 C3 N6 . . . . 1.0(3) ?
    C2 O1 C3 C4 . . . . 176.6(2) ?
    C19 C14 C15 C16 . . . . -0.6(4) ?
    C5 C14 C15 C16 . . . . -179.0(3) ?
    O1 C3 N6 C1 . . . . 0.6(3) ?
    C4 C3 N6 C1 . . . . -174.6(2) ?
    C12 C13 C8 C9 . . . . 0.1(4) ?
    C12 C13 C8 C5 . . . . 179.9(2) ?
    C10 C11 C12 C13 . . . . 0.9(4) ?
    C8 C13 C12 C11 . . . . -0.8(4) ?
    C12 C11 C10 C9 . . . . -0.4(4) ?
    C15 C14 C19 C18 . . . . 0.9(4) ?
    C5 C14 C19 C18 . . . . 179.2(3) ?
    C14 C15 C16 C17 . . . . 0.1(5) ?
    C13 C8 C5 O2 . . . . -154.6(2) ?
    C9 C8 C5 O2 . . . . 25.2(3) ?
    C13 C8 C5 C14 . . . . -38.9(3) ?
    C9 C8 C5 C14 . . . . 140.8(2) ?
    C13 C8 C5 C4 . . . . 88.0(3) ?
    C9 C8 C5 C4 . . . . -92.2(3) ?
    C19 C14 C5 O2 . . . . -118.7(3) ?
    C15 C14 C5 O2 . . . . 59.6(3) ?
    C19 C14 C5 C8 . . . . 126.5(3) ?
    C15 C14 C5 C8 . . . . -55.2(3) ?
    C19 C14 C5 C4 . . . . 2.4(4) ?
    C15 C14 C5 C4 . . . . -179.3(2) ?
    C15 C16 C17 C18 . . . . 0.1(5) ?
    C11 C10 C9 C8 . . . . -0.3(4) ?
    C13 C8 C9 C10 . . . . 0.4(4) ?
    C5 C8 C9 C10 . . . . -179.4(2) ?
    C3 O1 C2 C1 . . . . -2.1(3) ?
    N6 C3 C4 C6 . . . . -157.5(2) ?
    O1 C3 C4 C6 . . . . 27.3(3) ?
    N6 C3 C4 C7 . . . . 87.7(3) ?
    O1 C3 C4 C7 . . . . -87.5(3) ?
    N6 C3 C4 C5 . . . . -31.2(3) ?
    O1 C3 C4 C5 . . . . 153.5(2) ?
    O2 C5 C4 C3 . . . . 60.2(2) ?
    C8 C5 C4 C3 . . . . 176.0(2) ?
    C14 C5 C4 C3 . . . . -60.2(3) ?
    O2 C5 C4 C6 . . . . -174.25(19) ?
    C8 C5 C4 C6 . . . . -58.5(2) ?
    C14 C5 C4 C6 . . . . 65.4(3) ?
    O2 C5 C4 C7 . . . . -54.8(3) ?
    C8 C5 C4 C7 . . . . 61.0(3) ?
    C14 C5 C4 C7 . . . . -175.2(2) ?
    C16 C17 C18 C19 . . . . 0.3(5) ?
    C14 C19 C18 C17 . . . . -0.8(4) ?
    C3 N6 C1 C20 . . . . -125.9(2) ?
    C3 N6 C1 C2 . . . . -1.8(3) ?
    O1 C2 C1 N6 . . . . 2.3(3) ?
    O1 C2 C1 C20 . . . . 125.2(2) ?
    N6 C1 C20 C25A . . . . -109.5(5) ?
    C2 C1 C20 C25A . . . . 132.7(5) ?
    N6 C1 C20 C21B . . . . -19.8(5) ?
    C2 C1 C20 C21B . . . . -137.6(5) ?
    N6 C1 C20 C25B . . . . -173.3(4) ?
    C2 C1 C20 C25B . . . . 68.9(5) ?
    N6 C1 C20 C21A . . . . 72.9(4) ?
    C2 C1 C20 C21A . . . . -44.9(4) ?
    C25A C20 C21A C22A . . . . 2.0(7) ?
    C21B C20 C21A C22A . . . . -61.8(6) ?
    C25B C20 C21A C22A . . . . 55.3(6) ?
    C1 C20 C21A C22A . . . . 179.9(4) ?
    C20 C21A C22A C23A . . . . -0.4(9) ?
    C21A C22A C23A C24A . . . . -0.6(10) ?
    C22A C23A C24A C25A . . . . 0.1(12) ?
    C21B C20 C25A C24A . . . . 64.7(8) ?
    C25B C20 C25A C24A . . . . -81.3(8) ?
    C21A C20 C25A C24A . . . . -2.6(9) ?
    C1 C20 C25A C24A . . . . 179.8(6) ?
    C23A C24A C25A C20 . . . . 1.7(12) ?
    C25A C20 C21B C22B . . . . -50.5(7) ?
    C25B C20 C21B C22B . . . . -19.6(10) ?
    C21A C20 C21B C22B . . . . 71.6(7) ?
    C1 C20 C21B C22B . . . . -172.8(6) ?
    C20 C21B C22B C23B . . . . 8.8(14) ?
    C21B C22B C23B C24B . . . . 3.3(16) ?
    C22B C23B C24B C25B . . . . -4.1(16) ?
    C23B C24B C25B C20 . . . . -7.0(13) ?
    C25A C20 C25B C24B . . . . 55.8(7) ?
    C21B C20 C25B C24B . . . . 18.8(9) ?
    C21A C20 C25B C24B . . . . -61.7(7) ?
    C1 C20 C25B C24B . . . . 173.0(6) ?
loop_
    _geom_hbond_atom_site_label_D
    _geom_hbond_atom_site_label_H
    _geom_hbond_atom_site_label_A
    _geom_hbond_site_symmetry_A
    _geom_hbond_distance_DH
    _geom_hbond_distance_HA
    _geom_hbond_distance_DA
    _geom_hbond_angle_DHA
    O2 H2 N6 1_555 0.86(3) 1.89(3) 2.712(3) 159(3)
    C1 H1 Cg2 4_655 0.9800 2.80 3.771(3) 173
    C2 H2A Cg2 1_455 0.9700 2.86 3.589(3) 132
    C21A H21A Cg1 1_555 0.9300 2.81 3.058(4) 97
    C24B H24B Cg3 3_465 0.9300 2.87 3.776(6) 166
    C24B H24B Cg4 3_465 0.9300 2.97 3.785(9) 147
_iucr_refine_instructions_details
;
TITL CF solution in P212121
CELL 0.71073 9.540483 10.942997 19.290133 90 90 90
ZERR 4 0.000247 0.000858 0.00057 0 0 0
LATT -1
SYMM 0.5-X,-Y,0.5+Z
SYMM 0.5+X,0.5-Y,-Z
SYMM -X,0.5+Y,0.5-Z
SFAC C H N O
UNIT 100 100 4 8
REM ISOR 0.01 0.02 C20 C21B C24B C22B C25B C22A C21A C25A C23B C23A C24A
ISOR 0.01 0.02 C21A > H25B
SIMU_*
MERG 3
REM TWIN
L.S. 20
PLAN  20
BOND $H
HTAb
CONF
fmap 2
OMIT 0 53.5
ACTA
REM acta 52.0
REM BASF 0.5
REM <HKL>D:/olex2_jiawx1203/jiawx1203.hkl</HKL>
REM BASF
REM WGHT    0.032200    0.494500
REM WGHT    0.032200    0.494200
REM WGHT    0.036400    0.468500
REM WGHT    0.037300    0.456700
REM WGHT    0.037600    0.459100
REM WGHT    0.031600    0.553200
REM WGHT    0.030300    0.568000
REM WGHT    0.030000    0.570100
REM WGHT    0.029900    0.570200
REM WGHT    0.029900    0.571300
REM REM WGHT    0.029900    0.571200
REM WGHT    0.029600    0.567200
REM WGHT    0.029300    0.580300
REM WGHT    0.029800    0.568900
REM WGHT      0.0299      0.5675
REM WGHT    0.029900    0.567500
REM WGHT    0.029900    0.568200
REM WGHT    0.029900    0.568000
REM WGHT    0.029900    0.568000
REM WGHT    0.029900    0.587100
REM WGHT    0.029800    0.588400
REM WGHT    0.029800    0.587800
WGHT    0.029800    0.587900
EXTI    0.011883
FVAR       7.87598   0.60036
O1    4    0.283298    0.339914    0.168674    11.00000    0.01548    0.02621 =
         0.03751    0.01040   -0.00283   -0.00187
O2    4    0.680876    0.512369    0.192261    11.00000    0.01634    0.01460 =
         0.02394   -0.00148   -0.00168   -0.00034
H2    2    0.596334    0.533262    0.182756    11.00000   -1.50000
C14   1    0.683981    0.381836    0.091582    11.00000    0.02048    0.01550 =
         0.01901    0.00154   -0.00072    0.00544
C3    1    0.405963    0.401974    0.172528    11.00000    0.01567    0.02191 =
         0.01520    0.00080    0.00088   -0.00140
C15   1    0.808192    0.428165    0.063751    11.00000    0.02250    0.03240 =
         0.02185    0.00533   -0.00032    0.00339
AFIX  43
H15   2    0.876976    0.457851    0.093474    11.00000   -1.20000
AFIX   0
N6    3    0.405987    0.514836    0.156407    11.00000    0.01820    0.01919 =
         0.02154    0.00150   -0.00189    0.00212
C13   1    0.850182    0.214402    0.175506    11.00000    0.02198    0.02448 =
         0.01761    0.00191    0.00236    0.00325
AFIX  43
H13   2    0.809732    0.182418    0.135570    11.00000   -1.20000
AFIX   0
C8    1    0.795695    0.320739    0.204452    11.00000    0.01733    0.01809 =
         0.01580    0.00242    0.00036   -0.00138
C11   1    1.027132    0.201419    0.264015    11.00000    0.01656    0.03164 =
         0.03149    0.01284   -0.00258   -0.00216
AFIX  43
H11   2    1.104205    0.162287    0.283470    11.00000   -1.20000
AFIX   0
C12   1    0.963982    0.155295    0.205302    11.00000    0.02347    0.02342 =
         0.02495    0.00457    0.00314    0.00596
AFIX  43
H12   2    0.997999    0.083771    0.185427    11.00000   -1.20000
AFIX   0
C10   1    0.973788    0.307139    0.293568    11.00000    0.02473    0.02913 =
         0.02698    0.00318   -0.00736   -0.00441
AFIX  43
H10   2    1.015063    0.338874    0.333361    11.00000   -1.20000
AFIX   0
C19   1    0.583012    0.339310    0.046175    11.00000    0.02627    0.02346 =
         0.01969   -0.00035   -0.00063   -0.00003
AFIX  43
H19   2    0.498712    0.309004    0.063218    11.00000   -1.20000
AFIX   0
C16   1    0.831234    0.430907   -0.006951    11.00000    0.02771    0.04499 =
         0.03015    0.01240    0.01097    0.00872
AFIX  43
H16   2    0.914849    0.462093   -0.024304    11.00000   -1.20000
AFIX   0
C5    1    0.670363    0.386060    0.171534    11.00000    0.01653    0.01285 =
         0.01788   -0.00064   -0.00134   -0.00066
C17   1    0.730242    0.387396   -0.051827    11.00000    0.04468    0.04195 =
         0.01385    0.00054    0.00815    0.01394
AFIX  43
H17   2    0.745450    0.389049   -0.099438    11.00000   -1.20000
AFIX   0
C9    1    0.859295    0.366055    0.264282    11.00000    0.02116    0.01984 =
         0.02280   -0.00032   -0.00186   -0.00234
AFIX  43
H9    2    0.824529    0.436702    0.284837    11.00000   -1.20000
AFIX   0
C7    1    0.520566    0.349946    0.280636    11.00000    0.02451    0.02864 =
         0.01806    0.00445    0.00194    0.00151
AFIX 137
H7A   2    0.536838    0.434367    0.291518    11.00000   -1.50000
H7B   2    0.590192    0.300395    0.303014    11.00000   -1.50000
H7C   2    0.429148    0.326541    0.296642    11.00000   -1.50000
AFIX   0
C2    1    0.179611    0.426990    0.144089    11.00000    0.01677    0.03224 =
         0.04032    0.01183   -0.00663    0.00205
AFIX  23
H2A   2    0.103250    0.434800    0.176993    11.00000   -1.20000
H2B   2    0.141763    0.401808    0.099658    11.00000   -1.20000
AFIX   0
C4    1    0.529473    0.331441    0.201123    11.00000    0.01703    0.01527 =
         0.01841    0.00093    0.00005   -0.00039
C18   1    0.607423    0.341752   -0.025703    11.00000    0.03946    0.03319 =
         0.01870   -0.00553   -0.00340    0.00697
AFIX  43
H18   2    0.539408    0.312040   -0.055847    11.00000   -1.20000
AFIX   0
C1    1    0.260451    0.548446    0.137262    11.00000    0.01637    0.02395 =
         0.02122    0.00248    0.00301    0.00294
AFIX  13
H1    2    0.224242    0.606105    0.171764    11.00000   -1.20000
AFIX   0
C20   1    0.251468    0.607004    0.066507    11.00000    0.01797    0.04083 =
         0.02568    0.00936   -0.00237    0.00234
C6    1    0.514756    0.192707    0.188103    11.00000    0.02113    0.01828 =
         0.02444    0.00113   -0.00313   -0.00142
AFIX 137
H6A   2    0.425115    0.165373    0.204557    11.00000   -1.50000
H6B   2    0.587725    0.149994    0.212334    11.00000   -1.50000
H6C   2    0.522284    0.176561    0.139329    11.00000   -1.50000
AFIX   0
PART 1
SAME C21B > H25B
C21A  1    0.270461    0.527126    0.005087    21.00000    0.05496    0.03206 =
         0.02217   -0.00522   -0.00477    0.01627
AFIX  43
H21A  2    0.287469    0.444039    0.010740    21.00000   -1.20000
AFIX   0
C22A  1    0.262644    0.577419   -0.061014    21.00000    0.05281    0.04314 =
         0.02149   -0.00346   -0.00207    0.01034
AFIX  43
H22A  2    0.275237    0.527288   -0.099443    21.00000   -1.20000
AFIX   0
C23A  1    0.237256    0.696996   -0.070409    21.00000    0.04005    0.04550 =
         0.01739    0.00481   -0.00628   -0.00304
AFIX  43
H23A  2    0.233120    0.729736   -0.114852    21.00000   -1.20000
AFIX   0
C24A  1    0.217474    0.770282   -0.013359    21.00000    0.09752    0.02406 =
         0.03463    0.00929   -0.00773   -0.00378
AFIX  43
H24A  2    0.199665    0.853210   -0.019161    21.00000   -1.20000
AFIX   0
C25A  1    0.224044    0.720463    0.053598    21.00000    0.08462    0.02938 =
         0.02345   -0.00155   -0.00523   -0.00188
AFIX  43
H25A  2    0.207673    0.772216    0.090971    21.00000   -1.20000
AFIX   0
PART 0
PART 2
C21B  1    0.369938    0.658114    0.036227   -21.00000    0.03426    0.04543 =
         0.02937    0.01063    0.00123   -0.00382
AFIX  43
H21B  2    0.457520    0.648849    0.056730   -21.00000   -1.20000
AFIX   0
C22B  1    0.355419    0.723256   -0.025152   -21.00000    0.04865    0.04849 =
         0.02907    0.01645   -0.00124   -0.01294
AFIX  43
H22B  2    0.435231    0.748023   -0.049001   -21.00000   -1.20000
AFIX   0
C23B  1    0.225321    0.751927   -0.051422   -21.00000    0.06173    0.04110 =
         0.01316    0.00678    0.00723    0.00366
AFIX  43
H23B  2    0.216717    0.791934   -0.093743   -21.00000   -1.20000
AFIX   0
C24B  1    0.110091    0.720699   -0.014394   -21.00000    0.03854    0.03725 =
         0.03279    0.01654   -0.00582    0.00965
AFIX  43
H24B  2    0.022283    0.744416   -0.030436   -21.00000   -1.20000
AFIX   0
C25B  1    0.119209    0.654227    0.046897   -21.00000    0.03055    0.03580 =
         0.02674    0.00142   -0.00592   -0.00338
AFIX  43
H25B  2    0.040404    0.641153    0.074288   -21.00000   -1.20000
PART 0
HKLF 4
REM  CF solution in P212121
REM R1 =  0.0454 for   2103 Fo > 4sig(Fo)  and  0.0551 for all   2428 data
REM    305 parameters refined using    338 restraints
END
WGHT      0.0298      0.5879
REM Highest difference peak  0.209,  deepest hole -0.170,  1-sigma level  0.043
Q1    1   0.5973  0.3581  0.1865  11.00000  0.05    0.21
Q2    1   0.4641  0.3619  0.1861  11.00000  0.05    0.20
Q3    1   0.8536  0.1414  0.2115  11.00000  0.05    0.17
Q4    1   0.7438  0.3545  0.1897  11.00000  0.05    0.17
Q5    1   0.5245  0.3408  0.2365  11.00000  0.05    0.16
Q6    1   0.5016  0.5044  0.3600  11.00000  0.05    0.16
Q7    1   0.4636  0.5337  0.2513  11.00000  0.05    0.16
Q8    1   0.5353  0.2643  0.1973  11.00000  0.05    0.15
Q9    1   0.3382  0.5452  0.1547  11.00000  0.05    0.14
Q10   1   0.5374  0.0723  0.1155  11.00000  0.05    0.14
Q11   1   0.4531  0.5553  0.0358  11.00000  0.05    0.14
Q12   1   0.6023  0.4044  0.0753  11.00000  0.05    0.14
Q13   1   0.8593  0.3686  0.2156  11.00000  0.05    0.14
Q14   1   0.1060  0.3115  0.2004  11.00000  0.05    0.14
Q15   1   0.8248  0.2832  0.1861  11.00000  0.05    0.14
Q16   1   0.7221  0.2445  0.2041  11.00000  0.05    0.14
Q17   1   0.7495  0.4290  0.0773  11.00000  0.05    0.14
Q18   1  -0.0338  0.6199  0.0651  11.00000  0.05    0.13
Q19   1   0.2640  0.5838  0.0307  11.00000  0.05    0.13
Q20   1   0.1142  0.4098 -0.0171  11.00000  0.05    0.13
;
data_global
_journal_date_recd_electronic     2013-03-22
_journal_date_accepted     2013-05-28
_journal_name_full     'Acta Crystallographica, Section E'
_journal_year     2013
_journal_volume     69
_journal_issue      7
_journal_page_first     o1022
_journal_page_last     o1022
_journal_paper_category     QO
_journal_paper_doi     10.1107/S1600536813014670
_journal_coeditor_code     FB2285
_publ_contact_author_name     'Yu-Lai Hu'
_publ_contact_author_address
;
College of Chemistry and Chemical Engineering, Northwest Normal University,
Lanzhou, Gansu Province 730070, People's Republic of China
;
_publ_contact_author_email     'huylai@163.com'
_publ_contact_author_fax     '+8613038791281'
_publ_contact_author_phone     '13038791281'
_publ_section_title
;\
2-Methyl-1,1-diphenyl-2-[(4<i>S</i>)-4-phenyl-4,5-dihydro-1,3-oxazol-2-yl]\
propan-1-ol
;
loop_
    _publ_author_name
    _publ_author_footnote
    _publ_author_address
    'Jia, Wen-Xiao' .
;
College of Chemistry and Chemical Engineering, Northwest Normal University,
Lanzhou, Gansu Province 730070, People's Republic of China
;
    'Hu, Yu-Lai' .
;
College of Chemistry and Chemical Engineering, Northwest Normal University,
Lanzhou, Gansu Province 730070, People's Republic of China
;
    'Huang, Dang-Feng' .
;
College of Chemistry and Chemical Engineering, Northwest Normal University,
Lanzhou, Gansu Province 730070, People's Republic of China
;
    'Niu, Teng' .
;
College of Chemistry and Chemical Engineering, Northwest Normal University,
Lanzhou, Gansu Province 730070, People's Republic of China
;
    'Ma, Yan-Jun' .
;
College of Chemistry and Chemical Engineering, Northwest Normal University,
Lanzhou, Gansu Province 730070, People's Republic of China
;
_cell_special_details     ?
_refine_ls_abs_structure_Rogers     ?
