# Supplementary material for: 2-Methyl-1,1-diphenyl-2-[(4S)-4-phenyl-4,5-di­hydro-1,3-oxazol-2-yl]propan-1-ol
Source: Acta Crystallogr Sect E Struct Rep Online. 2013 Jun 8;69(Pt 7):o1022. doi: 10.1107/S1600536813014670 (PMC3772460; doi:10.1107/S1600536813014670)
Supplement: Supplementary file 2 [file e-69-o1022-Isup2.hkl]

# 
# h,k,l, Fc-squared, Fo-squared, sigma(Fo-squared) and status flag 
# 
data_I
_shelx_title ' CF solution in P212121' 
_shelx_refln_list_code          4 
_shelx_F_calc_maximum      137.87 
_exptl_crystal_F_000       792.00 
_reflns_d_resolution_high  0.7896 
 
loop_ 
 _symmetry_equiv_pos_as_xyz 
 'x, y, z' 
 '-x+1/2, -y, z+1/2' 
 'x+1/2, -y+1/2, -z' 
 '-x, y+1/2, -z+1/2' 
 
_cell_length_a     9.5405 
_cell_length_b    10.9430 
_cell_length_c    19.2901 
_cell_angle_alpha  90.000 
_cell_angle_beta   90.000 
_cell_angle_gamma  90.000 
 
_shelx_F_squared_multiplier     1.000 
 
loop_ 
 _refln_index_h 
 _refln_index_k 
 _refln_index_l 
 _refln_F_squared_calc 
 _refln_F_squared_meas 
 _refln_F_squared_sigma 
 _refln_observed_status 
   2   0   0     9440.46     9238.39    239.08 o 
   4   0   0     3214.10     3082.75     95.81 o 
   6   0   0      182.35      234.01     20.76 o 
   8   0   0        9.30       41.52     10.52 o 
  10   0   0       81.50       81.67     15.76 o 
  12   0   0       80.55      123.05     21.97 o 
   2   1   0      209.61      215.11     11.83 o 
   3   1   0      389.75      344.44     18.37 o 
   4   1   0     2700.63     2675.63     84.28 o 
   5   1   0     2159.01     2064.67     72.95 o 
   6   1   0       28.48       24.64      4.39 o 
   7   1   0     2825.73     2735.60     70.60 o 
   8   1   0      289.78      272.27     18.28 o 
   9   1   0       90.57       93.40     11.29 o 
  10   1   0       18.96       12.66      5.40 o 
  11   1   0       33.57       23.18      6.49 o 
  12   1   0      169.69      174.11     18.04 o 
   0   2   0     3318.06     3157.17     86.10 o 
   1   2   0     4698.31     4386.83     80.80 o 
   2   2   0     6087.27     5906.80    128.30 o 
   3   2   0      984.58      932.43     35.11 o 
   4   2   0     1275.40     1136.16     43.86 o 
   5   2   0       36.95       27.00      5.97 o 
   6   2   0      114.57      113.34     13.40 o 
   7   2   0      217.50      218.16     20.50 o 
   8   2   0      353.56      358.05     21.13 o 
   9   2   0       51.70       45.68      7.84 o 
  10   2   0       11.22       13.46      3.54 o 
  11   2   0        0.01        3.35      5.67 o 
   1   3   0      174.31      165.38      7.11 o 
   2   3   0      211.80      264.74      8.73 o 
   3   3   0     1360.72     1350.93     39.87 o 
   4   3   0      901.02      893.25     36.98 o 
   5   3   0      450.41      388.22     18.61 o 
   6   3   0      184.48      217.85     18.84 o 
   7   3   0        7.12        6.60      3.73 o 
   8   3   0       54.92       60.80     11.39 o 
   9   3   0        1.11        1.46      2.13 o 
  10   3   0        3.48        0.87      3.07 o 
  11   3   0       53.37       55.16     15.05 o 
   0   4   0     5274.67     5006.47    140.11 o 
   1   4   0     3711.19     3735.48    127.63 o 
   2   4   0        3.64        5.43      1.33 o 
   3   4   0     1668.76     1665.33     35.13 o 
   4   4   0       53.34       43.70      4.47 o 
   5   4   0      196.58      197.70     10.25 o 
   6   4   0        0.85        2.31      2.58 o 
   7   4   0      158.52      154.71     17.16 o 
   8   4   0        0.92        3.04      2.35 o 
   9   4   0        9.22        9.95      4.11 o 
  10   4   0        1.79        2.93      2.81 o 
  11   4   0        2.39        4.35      2.58 o 
   1   5   0      439.23      433.58     17.33 o 
   2   5   0      614.89      617.32     21.30 o 
   3   5   0      138.87      139.23      4.83 o 
   4   5   0        8.45        5.68      1.75 o 
   5   5   0      481.80      489.45     18.40 o 
   6   5   0       19.95       21.32      7.63 o 
   7   5   0       28.31       19.85      7.19 o 
   8   5   0      134.19      110.56     17.71 o 
   9   5   0        1.76        1.11      3.87 o 
  10   5   0      118.30      134.33     14.18 o 
  11   5   0       54.55       71.48     18.07 o 
   0   6   0     2779.77     2778.27     92.37 o 
   1   6   0     1334.71     1255.23     36.50 o 
   2   6   0     2950.25     2765.55     65.04 o 
   3   6   0      428.87      481.69     28.95 o 
   4   6   0       61.24       42.69      5.37 o 
   5   6   0      773.91      833.79     48.13 o 
   6   6   0        0.00       36.33     10.54 o 
   7   6   0      261.39      245.69     26.55 o 
   8   6   0        8.42       10.56      5.89 o 
   9   6   0        7.23       14.21      7.94 o 
  10   6   0       92.33      107.44     19.74 o 
   1   7   0      690.04      754.14     31.43 o 
   2   7   0        0.20        0.94      1.74 o 
   3   7   0        0.87        2.93      3.78 o 
   4   7   0     1851.23     1874.68     49.19 o 
   5   7   0      283.27      236.81     25.64 o 
   6   7   0      241.92      243.35     26.72 o 
   7   7   0        0.15       46.70     12.89 o 
   8   7   0       24.80        7.16      5.86 o 
   9   7   0       10.18        0.41      3.86 o 
  10   7   0       68.21       52.41     15.17 o 
   0   8   0      132.54      121.73     15.73 o 
   1   8   0       36.73       31.42      5.63 o 
   2   8   0      360.81      340.01     20.59 o 
   3   8   0      530.78      501.41     23.28 o 
   4   8   0      621.61      598.07     42.53 o 
   5   8   0      103.14      107.22     17.95 o 
   6   8   0       37.99       49.49     12.94 o 
   7   8   0        2.80        1.07      5.09 o 
   8   8   0        5.14       19.72      9.04 o 
   9   8   0        7.05       30.73     12.02 o 
   1   9   0       78.64       71.59      9.20 o 
   2   9   0       47.43       53.23      7.60 o 
   3   9   0      884.62      882.76     34.34 o 
   4   9   0        2.48        6.43      6.46 o 
   5   9   0       12.98       16.88      8.43 o 
   6   9   0        0.78        0.00      5.23 o 
   7   9   0      210.97      192.42     27.57 o 
   8   9   0      164.78      188.59     27.82 o 
   9   9   0        0.01       22.42     11.17 o 
   0  10   0       45.88       52.47     12.01 o 
   1  10   0       20.36       14.38      4.76 o 
   2  10   0        4.61        3.18      2.61 o 
   3  10   0      222.35      192.55     25.40 o 
   4  10   0        3.88        0.00      7.83 o 
   5  10   0      365.96      353.47     36.94 o 
   6  10   0       57.12       47.80     13.65 o 
   7  10   0        4.30        9.83      7.32 o 
   8  10   0       12.19       21.85     10.50 o 
   1  11   0       25.87       26.98      6.41 o 
   2  11   0        1.02        6.43      7.49 o 
   3  11   0       71.39       70.59     15.90 o 
   4  11   0      147.22      138.01     23.44 o 
   5  11   0       24.54       23.42     11.04 o 
   6  11   0      132.59      119.97     23.08 o 
   7  11   0       61.63       83.79     20.11 o 
   0  12   0       73.57       95.21     17.89 o 
   1  12   0      118.63      128.20     25.11 o 
   2  12   0       33.22       47.78     13.42 o 
   3  12   0      158.08      161.35     25.59 o 
   4  12   0        0.00        0.00      6.45 o 
   5  12   0        2.45       17.84     10.49 o 
   1  13   0       36.81       49.81     14.43 o 
   2  13   0       22.06       16.85      8.77 o 
   3  13   0        0.25        2.09      5.24 o 
   4  13   0       56.23       49.96     16.25 o 
   2   0   1      335.89      283.36     14.76 o 
   3   0   1       31.11       22.64      2.98 o 
   4   0   1       32.78       18.75      3.14 o 
   5   0   1        1.65        1.47      2.00 o 
   6   0   1        9.46        4.58      1.84 o 
   7   0   1      457.79      441.26     22.28 o 
   8   0   1        1.59        1.39      2.57 o 
   9   0   1      108.10       98.22      8.68 o 
  10   0   1       18.21       14.03      5.37 o 
  11   0   1      331.77      344.62     41.89 o 
  12   0   1       60.80       65.54     11.44 o 
   1   1   1     3144.41     3100.77     80.40 o 
   2   1   1      835.66      748.49     19.07 o 
   3   1   1      920.89      835.31     18.80 o 
   4   1   1     1139.70     1091.34     30.41 o 
   5   1   1       47.66       50.29      5.95 o 
   6   1   1      460.87      432.96     19.68 o 
   7   1   1     1005.87     1010.46     25.53 o 
   8   1   1     1190.80     1188.08     23.00 o 
   9   1   1      476.34      484.72     16.33 o 
  10   1   1      346.56      368.12     17.07 o 
  11   1   1       22.71       36.83      5.50 o 
  12   1   1       63.24       64.56      7.74 o 
   0   2   1     7814.75     7521.47    196.21 o 
   1   2   1    14734.96    15179.33    172.07 o 
   2   2   1     1906.86     1885.84     28.35 o 
   3   2   1     1212.18     1177.23     29.48 o 
   4   2   1      244.30      294.73     13.11 o 
   5   2   1       99.62       97.27      8.03 o 
   6   2   1      393.88      391.80     18.69 o 
   7   2   1      209.62      234.45     10.90 o 
   8   2   1      451.57      447.19     14.91 o 
   9   2   1       21.55       24.39      3.65 o 
  10   2   1      154.93      158.87      9.61 o 
  11   2   1       48.78       56.59      6.88 o 
   0   3   1     7048.92     6795.69    182.14 o 
   1   3   1     1325.77     1263.38     25.15 o 
   2   3   1     1277.23     1152.58     17.08 o 
   3   3   1      432.61      425.63     14.76 o 
   4   3   1     1606.31     1744.63     36.00 o 
   5   3   1       49.13       44.05      2.92 o 
   6   3   1      524.76      530.54     18.23 o 
   7   3   1        4.23        7.41      2.37 o 
   8   3   1      437.21      428.85     18.20 o 
   9   3   1       87.72       79.19      6.50 o 
  10   3   1      145.71      139.82      8.25 o 
  11   3   1       10.61       17.07      3.52 o 
   0   4   1       98.68      122.90      7.76 o 
   1   4   1      838.40      827.04     21.66 o 
   2   4   1     1191.31     1174.32     17.83 o 
   3   4   1     2148.55     2140.68     45.56 o 
   4   4   1      751.58      784.41     23.66 o 
   5   4   1      170.05      174.65      8.85 o 
   6   4   1      394.40      436.31     16.68 o 
   7   4   1       94.01       90.08      7.67 o 
   8   4   1       11.83       17.10      4.48 o 
   9   4   1       68.27       85.25      8.57 o 
  10   4   1       27.32       20.71      3.67 o 
  11   4   1       14.28       16.68      3.26 o 
   0   5   1     2789.50     2928.55     65.06 o 
   1   5   1      283.21      273.82      7.07 o 
   2   5   1      295.97      314.36     11.21 o 
   3   5   1      721.09      714.83     13.73 o 
   4   5   1      406.03      422.89     16.67 o 
   5   5   1       12.19       11.60      2.46 o 
   6   5   1      926.18      948.74     51.67 o 
   7   5   1      816.86      764.62     47.31 o 
   8   5   1       13.48        1.21      4.54 o 
   9   5   1      118.42      100.61      9.79 o 
  10   5   1       59.04       48.59      6.32 o 
  11   5   1       60.36       63.75      6.78 o 
   0   6   1     2172.65     2131.04     60.20 o 
   1   6   1      383.27      376.41      9.16 o 
   2   6   1      188.77      171.77      7.86 o 
   3   6   1       85.45       77.08      6.09 o 
   4   6   1      208.23      198.93      6.70 o 
   5   6   1      297.00      323.16     28.43 o 
   6   6   1      257.18      248.55     25.92 o 
   7   6   1      102.90      103.19     12.23 o 
   8   6   1       23.66       28.48      8.18 o 
   9   6   1        1.66        0.81      5.66 o 
  10   6   1       29.23       22.12      7.47 o 
   0   7   1        0.21        0.10      2.17 o 
   1   7   1      595.56      584.34     12.74 o 
   2   7   1      125.43      126.40      9.61 o 
   3   7   1      804.15      849.63     21.03 o 
   4   7   1      181.38      194.75      8.32 o 
   5   7   1      555.87      568.31     45.05 o 
   6   7   1      587.25      582.10     45.47 o 
   7   7   1       92.68       84.79     11.59 o 
   8   7   1      227.65      233.83     20.18 o 
   9   7   1       33.07       31.03      7.61 o 
  10   7   1       18.39       25.21      7.23 o 
   0   8   1        1.93        4.83      2.77 o 
   1   8   1      200.99      196.87     10.00 o 
   2   8   1      168.04      168.07      9.16 o 
   3   8   1     1129.98     1083.92     26.05 o 
   4   8   1     1125.16     1111.73     31.61 o 
   5   8   1      199.87      180.41     16.50 o 
   6   8   1      132.32      122.31     14.02 o 
   7   8   1      129.49      123.73     15.64 o 
   8   8   1       90.79       81.94     12.28 o 
   9   8   1       76.06       84.27     12.78 o 
   0   9   1      277.14      286.08     67.65 o 
   1   9   1        8.96        2.62      2.07 o 
   2   9   1       80.94       66.93      6.14 o 
   3   9   1      551.09      538.43     18.17 o 
   4   9   1     1256.41     1274.47     49.17 o 
   5   9   1      136.70      121.02     14.35 o 
   6   9   1       65.87       63.45     10.69 o 
   7   9   1       65.31       61.14     15.71 o 
   8   9   1       28.41       26.66      7.45 o 
   9   9   1       89.50       85.52     13.69 o 
   0  10   1      522.53      473.98     30.74 o 
   1  10   1       22.55       12.97      4.08 o 
   2  10   1       74.66       66.35      6.57 o 
   3  10   1      163.93      174.82     16.80 o 
   4  10   1      205.14      186.76     18.05 o 
   5  10   1      101.17      103.45     13.87 o 
   6  10   1      148.80      139.20     16.68 o 
   7  10   1        5.57        9.81      6.02 o 
   8  10   1       68.09       73.61     12.74 o 
   0  11   1      201.37      181.76     16.65 o 
   1  11   1       79.89       64.31      7.55 o 
   2  11   1       16.62       11.96      4.22 o 
   3  11   1       70.51       57.88     10.40 o 
   4  11   1       56.61       67.76     11.67 o 
   5  11   1      171.69      220.46     21.41 o 
   6  11   1       71.10       72.81     12.78 o 
   7  11   1       21.11       23.04      7.43 o 
   0  12   1       22.49       23.04      9.81 o 
   1  12   1      115.46      129.45     12.11 o 
   2  12   1        3.22        5.82      9.66 o 
   3  12   1      100.79       98.03     17.71 o 
   4  12   1       75.25      101.05     14.80 o 
   5  12   1       42.07       34.22     19.74 o 
   0  13   1        1.41        0.66      2.92 o 
   1  13   1       65.04       52.49     14.30 o 
   2  13   1       25.64       34.48      8.45 o 
   3  13   1       62.13       59.12     11.36 o 
   4  13   1       86.82       89.19     18.55 o 
   1   0   2      138.93      114.79      6.68 o 
   2   0   2    19008.40    19229.53    450.28 o 
   3   0   2       33.59       40.80      3.93 o 
   4   0   2      390.79      400.43     12.52 o 
   5   0   2     1019.07     1135.20     26.63 o 
   6   0   2     2493.63     2556.22     50.54 o 
   7   0   2     2314.89     2377.97     59.02 o 
   8   0   2       52.85       51.10      5.79 o 
   9   0   2        9.92        0.00      2.98 o 
  10   0   2        8.04       15.67      5.18 o 
  11   0   2        3.48        4.54      3.09 o 
  12   0   2       73.38       90.58     13.62 o 
   1   1   2      976.62      930.52     21.93 o 
   2   1   2     6189.68     5977.29    121.08 o 
   3   1   2     1053.05     1066.88     18.43 o 
   4   1   2      419.65      407.32     10.43 o 
   5   1   2       60.28       52.62      3.48 o 
   6   1   2      168.04      148.56      6.54 o 
   7   1   2       84.50       89.73      5.05 o 
   8   1   2      466.65      495.24     13.59 o 
   9   1   2      294.35      305.15     12.72 o 
  10   1   2      138.15      150.00     10.67 o 
  11   1   2       27.77       24.11      4.82 o 
  12   1   2      226.57      242.35     15.13 o 
   0   2   2      527.64      578.34     23.78 o 
   1   2   2     1417.03     1282.93     18.10 o 
   2   2   2     1613.12     1519.58     24.27 o 
   3   2   2      722.73      739.27     15.11 o 
   4   2   2     1637.63     1539.66    115.84 o 
   5   2   2      882.82      948.13     19.03 o 
   6   2   2      398.18      405.01     11.92 o 
   7   2   2      204.79      219.88      8.50 o 
   8   2   2      634.92      649.47     18.41 o 
   9   2   2      120.89      118.90      7.84 o 
  10   2   2      180.70      183.22     10.35 o 
  11   2   2       21.30       31.14      5.28 o 
   0   3   2     1350.78     1322.22     46.62 o 
   1   3   2      133.92      122.63      4.65 o 
   2   3   2      912.25      937.22     13.26 o 
   3   3   2      602.98      589.46     19.25 o 
   4   3   2      125.51      142.65      6.16 o 
   5   3   2      192.42      205.45      9.98 o 
   6   3   2       49.20       45.80      4.92 o 
   7   3   2       47.49       48.74      5.55 o 
   8   3   2      251.85      216.38     11.29 o 
   9   3   2      372.74      398.63     15.02 o 
  10   3   2      148.71      145.79      9.33 o 
  11   3   2       54.46       69.67      6.74 o 
   0   4   2      145.52      171.51     14.20 o 
   1   4   2      808.74      715.78     18.90 o 
   2   4   2      158.85      161.88      5.45 o 
   3   4   2      742.85      796.73     18.69 o 
   4   4   2      567.32      598.36     22.40 o 
   5   4   2       30.86       24.52      4.58 o 
   6   4   2       73.18       79.93      6.63 o 
   7   4   2      130.65      147.35      9.89 o 
   8   4   2      121.93      124.95      9.62 o 
   9   4   2       95.90      101.65      8.25 o 
  10   4   2       22.62       31.06      4.84 o 
  11   4   2      100.57      129.02      8.51 o 
   0   5   2      578.59      632.28     32.81 o 
   1   5   2     1669.55     1722.77     31.42 o 
   2   5   2     1623.17     1838.01    127.13 o 
   3   5   2      915.25      924.63     17.64 o 
   4   5   2      127.37      134.87     16.35 o 
   5   5   2      256.75      252.64     24.02 o 
   6   5   2      243.58      251.35     24.98 o 
   7   5   2      346.81      344.48     30.85 o 
   8   5   2      192.83      160.05     21.80 o 
   9   5   2       27.69       26.11      6.56 o 
  10   5   2       17.49       20.63      4.79 o 
  11   5   2      155.99      163.04     11.03 o 
   0   6   2     4386.14     4438.36     95.41 o 
   1   6   2       34.98       39.70      3.05 o 
   2   6   2      187.09      185.18      9.30 o 
   3   6   2      342.17      336.27     12.81 o 
   4   6   2     1608.76     1591.64     71.01 o 
   5   6   2       93.31      108.91     16.43 o 
   6   6   2      421.65      409.32     34.20 o 
   7   6   2      112.01       88.25     16.18 o 
   8   6   2      117.80       86.70     16.66 o 
   9   6   2       17.82       16.29      6.16 o 
  10   6   2       95.68      102.51     13.61 o 
   0   7   2      418.72      437.34     20.39 o 
   1   7   2      151.78      147.96      5.94 o 
   2   7   2       60.45       55.65      7.32 o 
   3   7   2      745.22      723.26     23.75 o 
   4   7   2      229.68      241.29     10.05 o 
   5   7   2      624.80      680.39     45.92 o 
   6   7   2       48.45       56.77     12.79 o 
   7   7   2      207.81      181.26     17.18 o 
   8   7   2       58.17       69.78     11.04 o 
   9   7   2       31.05       35.85      8.24 o 
  10   7   2       26.38      138.69     94.05 o 
   0   8   2       52.82       58.38      7.56 o 
   1   8   2       76.39       79.84      4.68 o 
   2   8   2      114.33      115.44      8.00 o 
   3   8   2      708.15      713.27     20.11 o 
   4   8   2     1356.58     1344.32     45.45 o 
   5   8   2      400.59      451.75     26.73 o 
   6   8   2       14.51       17.69      5.98 o 
   7   8   2      172.33      173.09     17.50 o 
   8   8   2      101.04      109.92     14.46 o 
   9   8   2       37.25       38.35     15.67 o 
   0   9   2        3.94        5.08      2.75 o 
   1   9   2      267.10      248.76     12.16 o 
   2   9   2      199.99      185.32     10.35 o 
   3   9   2      268.16      268.49     15.25 o 
   4   9   2      120.36      121.61     13.61 o 
   5   9   2       44.94       48.44     14.26 o 
   6   9   2       27.93       18.67      9.36 o 
   7   9   2        5.00        2.51      2.57 o 
   8   9   2       70.45       86.96     13.30 o 
   9   9   2       41.89       47.42     10.34 o 
   0  10   2      157.53       88.97     45.09 o 
   1  10   2      154.69      155.06     10.11 o 
   2  10   2      123.88      116.74     10.81 o 
   3  10   2      221.30      177.36     17.05 o 
   4  10   2      224.30      207.87     26.88 o 
   5  10   2       78.23       76.74     20.59 o 
   6  10   2       37.84       39.83      9.02 o 
   7  10   2       72.52       53.13     16.62 o 
   8  10   2       44.77       55.55     11.03 o 
   0  11   2       59.59       54.85      9.10 o 
   1  11   2       30.73       25.95      4.40 o 
   2  11   2        3.66        6.30      3.03 o 
   3  11   2       81.03       82.66     12.29 o 
   4  11   2      296.01      295.22     24.30 o 
   5  11   2      132.33      133.65     24.16 o 
   6  11   2       14.76        4.24      5.09 o 
   7  11   2       87.04       96.63     16.42 o 
   0  12   2        0.00        0.00      4.71 o 
   1  12   2       69.26       80.26     10.03 o 
   2  12   2        9.84        8.23      4.63 o 
   3  12   2       24.06       16.93      5.99 o 
   4  12   2       84.93      114.40     15.72 o 
   5  12   2      398.34      484.32     40.89 o 
   0  13   2        5.58        2.99      4.08 o 
   1  13   2       66.80       50.98     12.39 o 
   2  13   2       21.22       17.15     13.33 o 
   3  13   2        4.96        0.00      2.69 o 
   4  13   2       16.54       28.45      8.65 o 
   1   0   3      286.32      280.60      9.33 o 
   2   0   3      617.53      635.54     14.25 o 
   3   0   3       42.01       32.79      3.73 o 
   4   0   3     2332.54     2262.30     57.52 o 
   5   0   3       44.80       36.21      3.89 o 
   6   0   3       44.59       63.89      5.64 o 
   7   0   3        1.31        1.29      1.65 o 
   8   0   3     2464.30     2450.83     59.91 o 
   9   0   3        2.99        0.00      2.71 o 
  10   0   3      363.47      360.83     24.64 o 
  11   0   3       61.83       74.79     11.93 o 
   0   1   3    11625.59    12583.81    381.57 o 
   1   1   3     3130.30     3108.61     49.99 o 
   2   1   3     2225.13     2152.51     27.44 o 
   3   1   3     1646.97     1530.21     33.50 o 
   4   1   3      161.63      157.00      5.62 o 
   5   1   3       92.39      107.86      7.52 o 
   6   1   3      260.96      253.73      8.87 o 
   7   1   3       76.36       82.45      4.84 o 
   8   1   3        3.61        1.76      1.32 o 
   9   1   3      233.64      231.52     10.98 o 
  10   1   3       16.74        8.58      2.98 o 
  11   1   3       97.28      111.42      9.62 o 
   0   2   3      986.79      985.56     36.93 o 
   1   2   3     8225.67     8387.45    109.97 o 
   2   2   3     3229.68     3080.08     39.48 o 
   3   2   3     1245.14     1199.22     21.20 o 
   4   2   3     4308.07     4447.97     74.76 o 
   5   2   3      493.34      492.61     12.26 o 
   6   2   3      390.01      396.66     17.35 o 
   7   2   3       28.01       23.42      2.67 o 
   8   2   3      570.29      606.35     17.74 o 
   9   2   3       16.66       10.87      2.31 o 
  10   2   3      158.95      176.29     11.56 o 
  11   2   3       53.19       58.93      6.97 o 
   0   3   3     1311.33     1273.94     84.07 o 
   1   3   3     1214.49     1201.82     20.04 o 
   2   3   3     1981.29     2082.43     28.97 o 
   3   3   3      247.70      302.47     13.06 o 
   4   3   3      366.92      415.69     13.70 o 
   5   3   3      348.18      392.85     14.34 o 
   6   3   3       10.67       13.83      2.84 o 
   7   3   3       25.16       21.09      4.62 o 
   8   3   3       70.85       84.54      7.14 o 
   9   3   3       74.93       83.26      7.38 o 
  10   3   3       68.97       84.29      7.05 o 
  11   3   3      271.18      297.41     19.24 o 
   0   4   3      309.47      288.23     19.80 o 
   1   4   3       36.94       28.93      2.85 o 
   2   4   3      188.68      207.22      5.32 o 
   3   4   3     1038.45     1080.79     49.16 o 
   4   4   3       73.54       82.56     12.03 o 
   5   4   3      255.86      252.52     21.06 o 
   6   4   3      503.35      509.35     18.21 o 
   7   4   3      157.11      142.41      9.71 o 
   8   4   3      206.24      214.40     12.86 o 
   9   4   3      436.40      464.24     21.01 o 
  10   4   3      131.19      160.31     11.77 o 
  11   4   3       23.69       18.88      4.57 o 
   0   5   3      749.80      756.41     38.09 o 
   1   5   3      114.61      124.24      6.56 o 
   2   5   3      341.45      367.88     18.95 o 
   3   5   3       79.17       80.27      4.03 o 
   4   5   3      425.14      414.09     30.84 o 
   5   5   3       52.70       54.93     11.63 o 
   6   5   3      168.20      188.93     21.89 o 
   7   5   3      108.96      119.41     17.76 o 
   8   5   3       45.25       27.06      8.93 o 
   9   5   3      119.82      127.68     15.15 o 
  10   5   3       97.09       80.81      9.50 o 
  11   5   3      100.22       86.40      8.05 o 
   0   6   3      605.82      651.97     36.56 o 
   1   6   3      120.58      135.56      8.39 o 
   2   6   3      562.88      583.29     19.95 o 
   3   6   3       79.51      152.07      8.01 o 
   4   6   3      130.33      128.83     17.35 o 
   5   6   3      490.97      425.82     34.11 o 
   6   6   3       40.32       48.42     11.48 o 
   7   6   3      750.01      762.05     51.13 o 
   8   6   3      309.96      315.81     32.68 o 
   9   6   3        9.95       10.26      6.25 o 
  10   6   3       49.82       45.09      9.40 o 
   0   7   3      382.17      393.52     19.38 o 
   1   7   3       40.73       34.43      3.19 o 
   2   7   3        2.47        2.10      1.97 o 
   3   7   3       18.89       22.59      3.27 o 
   4   7   3      650.79      635.15     43.46 o 
   5   7   3      307.51      316.60     30.69 o 
   6   7   3      266.97      282.37     29.93 o 
   7   7   3      120.42      101.59     18.58 o 
   8   7   3      100.91      113.49     20.30 o 
   9   7   3        6.74        3.74      6.60 o 
  10   7   3       57.14       48.10      9.57 o 
   0   8   3      177.13      182.50     13.75 o 
   1   8   3        8.48        6.63      1.33 o 
   2   8   3       24.66       23.01      3.41 o 
   3   8   3      149.83      145.52      9.28 o 
   4   8   3      301.56      330.72     19.07 o 
   5   8   3       10.46        8.56      6.03 o 
   6   8   3      125.24      132.95     21.38 o 
   7   8   3       46.10       51.19      9.58 o 
   8   8   3       30.39       28.57      7.55 o 
   9   8   3       32.29       40.83     10.66 o 
   0   9   3      322.13      308.71     19.59 o 
   1   9   3      236.44      248.74     12.17 o 
   2   9   3       18.61       18.25      3.35 o 
   3   9   3      410.51      390.56     18.87 o 
   4   9   3       69.02       74.53     10.85 o 
   5   9   3      183.09      177.61     17.45 o 
   6   9   3       31.77       35.65     10.21 o 
   7   9   3        8.77       10.01      5.25 o 
   8   9   3       95.59       92.60     23.88 o 
   9   9   3       59.94      104.61     22.08 o 
   0  10   3       22.01       25.99      6.15 o 
   1  10   3       59.61       64.76      6.56 o 
   2  10   3       50.15       38.13      4.90 o 
   3  10   3       82.88       90.63      9.29 o 
   4  10   3       31.26       34.75     11.58 o 
   5  10   3       25.65       15.82      5.73 o 
   6  10   3      256.95      270.97     23.50 o 
   7  10   3        9.62       11.09      5.62 o 
   8  10   3       47.88       48.57     21.34 o 
   0  11   3        4.93        6.72      3.71 o 
   1  11   3       48.17       46.82      5.83 o 
   2  11   3        9.78       11.47      3.88 o 
   3  11   3        3.64        5.87      3.73 o 
   4  11   3      106.52      106.73     14.35 o 
   5  11   3       29.10       20.90      6.52 o 
   6  11   3       43.26       40.18      9.68 o 
   7  11   3       89.06       90.89     20.39 o 
   0  12   3        1.63        0.00      3.41 o 
   1  12   3      112.77       91.95     10.31 o 
   2  12   3       24.84       17.64      6.50 o 
   3  12   3       70.47       85.12     13.29 o 
   4  12   3       27.14       11.89     12.94 o 
   5  12   3      129.69      126.94     22.28 o 
   0  13   3       12.63        4.13      5.95 o 
   1  13   3        3.29        4.77      3.71 o 
   2  13   3       30.43       36.28     11.27 o 
   3  13   3       34.47       37.39      9.45 o 
   0   0   4     5781.07     5854.33     87.56 o 
   1   0   4       23.30       23.62      2.90 o 
   2   0   4     3533.79     3402.45     56.01 o 
   3   0   4       23.78       33.55      2.98 o 
   4   0   4        0.63        9.76      2.61 o 
   5   0   4      161.10      164.11      8.54 o 
   6   0   4      239.12      262.81     12.32 o 
   7   0   4      576.57      595.83     26.45 o 
   8   0   4      125.43      138.57      9.84 o 
   9   0   4      549.82      522.06     27.58 o 
  10   0   4       20.45       15.31      5.31 o 
  11   0   4        4.04        5.58      3.98 o 
   0   1   4     2093.52     2129.51     55.62 o 
   1   1   4     5506.82     5354.78     72.03 o 
   2   1   4     2892.12     2725.89     31.89 o 
   3   1   4      604.96      576.31      9.99 o 
   4   1   4      917.66      914.71     16.77 o 
   5   1   4      305.10      340.43      9.75 o 
   6   1   4      122.31      118.92      5.97 o 
   7   1   4        4.12        3.52      1.29 o 
   8   1   4       87.99       66.65      5.58 o 
   9   1   4      201.57      194.28     10.06 o 
  10   1   4      151.28      173.66     13.78 o 
  11   1   4       10.80       15.40      3.76 o 
   0   2   4     5656.91     5895.01    112.77 o 
   1   2   4      439.92      446.23     16.49 o 
   2   2   4      789.50      832.39     34.62 o 
   3   2   4     3490.22     3624.30     53.08 o 
   4   2   4        2.10        3.34      0.83 o 
   5   2   4       98.25      115.44     10.44 o 
   6   2   4       93.27       80.26      4.51 o 
   7   2   4        2.40        1.23      1.02 o 
   8   2   4      629.76      604.83     23.10 o 
   9   2   4       41.24       34.68      4.12 o 
  10   2   4       41.90       48.61      7.00 o 
  11   2   4       48.25       53.93     14.27 o 
   0   3   4     4043.42     3822.06     97.28 o 
   1   3   4      411.09      420.35     10.13 o 
   2   3   4     3824.14     3815.08     77.24 o 
   3   3   4     1555.09     1636.00     39.92 o 
   4   3   4      932.35      979.80     31.65 o 
   5   3   4      310.00      311.22     12.60 o 
   6   3   4      183.93      191.91     10.40 o 
   7   3   4       34.34       32.46      4.06 o 
   8   3   4      235.00      248.97     12.23 o 
   9   3   4       94.48       98.88      8.13 o 
  10   3   4       72.75       73.37      6.62 o 
  11   3   4      108.36      114.17     11.95 o 
   0   4   4       45.42       49.37      4.32 o 
   1   4   4      521.76      554.51     15.75 o 
   2   4   4      744.52      769.36     18.28 o 
   3   4   4      559.10      612.13     35.53 o 
   4   4   4     1113.33     1204.32     55.67 o 
   5   4   4      371.52      371.69     19.21 o 
   6   4   4      232.08      228.10     15.71 o 
   7   4   4      300.78      304.54     14.52 o 
   8   4   4      602.74      591.91     20.08 o 
   9   4   4      226.10      207.43     16.42 o 
  10   4   4       17.79       18.48      6.79 o 
  11   4   4       19.24       25.23      5.91 o 
   0   5   4        4.54        3.89      3.08 o 
   1   5   4      184.06      212.37      9.34 o 
   2   5   4     1032.65     1109.45     34.84 o 
   3   5   4      377.27      321.44     32.97 o 
   4   5   4        2.12       12.61      5.59 o 
   5   5   4      158.12      137.44     18.10 o 
   6   5   4       51.38       72.43     13.64 o 
   7   5   4       85.44       96.90     16.32 o 
   8   5   4      205.24      186.62     24.13 o 
   9   5   4       14.38       16.59      4.37 o 
  10   5   4       24.79       19.56      4.85 o 
  11   5   4       78.15       88.56      9.36 o 
   0   6   4      682.43      692.93     47.26 o 
   1   6   4      405.57      400.02     14.11 o 
   2   6   4      268.20      302.66     14.38 o 
   3   6   4      109.89      116.56     13.83 o 
   4   6   4       37.34       41.73     10.25 o 
   5   6   4       58.10       72.00     13.72 o 
   6   6   4       25.65       12.34      4.34 o 
   7   6   4      393.11      411.34     36.67 o 
   8   6   4        1.66        1.46      3.72 o 
   9   6   4       19.13       19.97      9.37 o 
  10   6   4        0.53        1.42      3.13 o 
   0   7   4      317.95      327.95     17.14 o 
   1   7   4       48.36       41.65      3.81 o 
   2   7   4      367.46      383.72     15.30 o 
   3   7   4      775.99      790.62     22.71 o 
   4   7   4       69.43       84.98     15.40 o 
   5   7   4       99.55       97.80     17.10 o 
   6   7   4      155.65      126.93     19.98 o 
   7   7   4      336.58      325.65     33.96 o 
   8   7   4       54.38       52.75     14.12 o 
   9   7   4        7.33       20.92      9.93 o 
  10   7   4       47.50       47.96     10.01 o 
   0   8   4       23.59       56.89      7.93 o 
   1   8   4      478.84      503.14     14.93 o 
   2   8   4      245.46      231.96     12.55 o 
   3   8   4      304.12      289.37     13.53 o 
   4   8   4      792.78      806.52     32.65 o 
   5   8   4       36.65       25.79      8.44 o 
   6   8   4      135.77      139.46     22.12 o 
   7   8   4        0.37        3.00      4.71 o 
   8   8   4       53.77       53.01     15.38 o 
   9   8   4        2.60        2.49      8.86 o 
   0   9   4       29.36       31.78      8.21 o 
   1   9   4      683.09      673.09     21.24 o 
   2   9   4      283.90      304.87     16.33 o 
   3   9   4      265.86      269.23     15.73 o 
   4   9   4      220.11      239.00     17.37 o 
   5   9   4       10.31        5.47      3.85 o 
   6   9   4       31.17       45.86     14.06 o 
   7   9   4       22.53       26.46     10.56 o 
   8   9   4       45.76       47.45     10.16 o 
   0  10   4      127.72      120.79     12.70 o 
   1  10   4      331.94      324.20     15.05 o 
   2  10   4       51.01       54.06      7.12 o 
   3  10   4      432.38      455.95     21.84 o 
   4  10   4      225.42      203.20     19.11 o 
   5  10   4       20.26       19.89      5.94 o 
   6  10   4       41.11       31.43      8.16 o 
   7  10   4       70.27       80.97     13.24 o 
   8  10   4       70.45       70.69     18.78 o 
   0  11   4      355.27      319.33     22.52 o 
   1  11   4       28.19       29.75      4.71 o 
   2  11   4       98.68       85.38      9.74 o 
   3  11   4      286.90      290.99     23.43 o 
   4  11   4       44.22       45.22      9.49 o 
   5  11   4        2.85        0.00      3.33 o 
   6  11   4        7.37        9.08      3.57 o 
   0  12   4       17.60       41.35      8.61 o 
   1  12   4       35.75       37.33      9.18 o 
   2  12   4       86.86       92.52     13.34 o 
   3  12   4        6.17        1.85      3.42 o 
   4  12   4      100.19       78.13     13.19 o 
   5  12   4       32.25       23.08      7.81 o 
   0  13   4        0.34        7.73      7.50 o 
   1  13   4       58.63       53.31     10.37 o 
   2  13   4       16.91       21.92      7.19 o 
   3  13   4       15.83        1.00     17.53 o 
   1   0   5     2744.00     2657.72     38.83 o 
   2   0   5      183.93      177.15      7.29 o 
   3   0   5      720.70      701.31     21.78 o 
   4   0   5      153.29      164.83     10.17 o 
   5   0   5       51.07       73.29      5.75 o 
   6   0   5       91.75      108.40      7.50 o 
   7   0   5      160.10      154.44      9.75 o 
   8   0   5       99.89       86.26      8.53 o 
   9   0   5      341.02      356.64     22.34 o 
  10   0   5        0.58        0.00      3.07 o 
  11   0   5       15.92        4.04      5.18 o 
   0   1   5     1667.12     1679.80     26.03 o 
   1   1   5     1132.87     1122.60     20.21 o 
   2   1   5      277.77      251.14      7.81 o 
   3   1   5      523.20      465.04      8.96 o 
   4   1   5     1853.92     1852.40     25.36 o 
   5   1   5        4.05        2.80      1.49 o 
   6   1   5       72.81       74.98      4.74 o 
   7   1   5       17.05        9.29      1.81 o 
   8   1   5      415.18      423.71     14.41 o 
   9   1   5      131.40      133.44      9.80 o 
  10   1   5       24.76       23.16      4.16 o 
  11   1   5       11.44       14.69      4.25 o 
   0   2   5      836.05      798.75     17.86 o 
   1   2   5     1080.64     1099.79     23.37 o 
   2   2   5      869.37      805.28     22.25 o 
   3   2   5      508.71      516.79     11.22 o 
   4   2   5     1147.09     1226.22     27.04 o 
   5   2   5      911.38      932.02     17.61 o 
   6   2   5      122.55      117.57      5.51 o 
   7   2   5       89.64       68.86      5.88 o 
   8   2   5        0.03        0.63      1.64 o 
   9   2   5      126.76      137.37      8.50 o 
  10   2   5       25.72       33.43      7.85 o 
  11   2   5       29.80       31.71      6.04 o 
   0   3   5       86.50       84.30      6.07 o 
   1   3   5      755.12      789.52     16.35 o 
   2   3   5      438.96      481.48     37.50 o 
   3   3   5      705.01      759.05     26.29 o 
   4   3   5       49.86       49.15      4.39 o 
   5   3   5      389.96      432.25     15.12 o 
   6   3   5      489.38      510.19     17.93 o 
   7   3   5      167.44      156.24      8.99 o 
   8   3   5       65.84       60.44      5.87 o 
   9   3   5        3.24        1.09      2.29 o 
  10   3   5       44.27       38.60      5.67 o 
  11   3   5      282.03      316.34     21.71 o 
   0   4   5       68.19       72.55      5.73 o 
   1   4   5       29.80       35.13      4.00 o 
   2   4   5      457.55      499.35     14.60 o 
   3   4   5      717.92      777.62     24.21 o 
   4   4   5      407.20      470.59     32.51 o 
   5   4   5       52.26       58.70      7.52 o 
   6   4   5      536.64      590.18     26.96 o 
   7   4   5      224.85      236.12     17.17 o 
   8   4   5       12.92        5.79      3.01 o 
   9   4   5      269.84      284.85     17.60 o 
  10   4   5       20.46       11.09      3.37 o 
  11   4   5       94.30      111.60     11.95 o 
   0   5   5     1040.14     1088.52     29.63 o 
   1   5   5      762.48      780.55     21.28 o 
   2   5   5      140.50      157.18      7.07 o 
   3   5   5      275.15      274.53     35.58 o 
   4   5   5      270.26      282.68     26.08 o 
   5   5   5      385.08      319.61     28.69 o 
   6   5   5       44.42       57.15     12.51 o 
   7   5   5      216.65      204.81     24.76 o 
   8   5   5       86.47       99.69     18.05 o 
   9   5   5      195.79      194.42     14.63 o 
  10   5   5       69.86       74.23      9.52 o 
   0   6   5     1205.43     1249.52     40.10 o 
   1   6   5       75.56       87.73      6.42 o 
   2   6   5      719.67      729.20     28.94 o 
   3   6   5      111.02      114.52      5.87 o 
   4   6   5       15.14       16.64      6.78 o 
   5   6   5       20.56       15.18      6.89 o 
   6   6   5      219.81      212.40     25.38 o 
   7   6   5       32.98       22.91      8.98 o 
   8   6   5      176.05      211.48     27.56 o 
   9   6   5       69.80       80.87     17.83 o 
  10   6   5       62.82       48.61     10.29 o 
   0   7   5      193.33      209.50     21.68 o 
   1   7   5      214.19      229.78     11.18 o 
   2   7   5      146.97      154.84      9.51 o 
   3   7   5      106.50      102.72      7.20 o 
   4   7   5      131.57      135.03     19.90 o 
   5   7   5       53.80       40.51     11.07 o 
   6   7   5      130.93      125.94     20.45 o 
   7   7   5      113.57      121.17     20.82 o 
   8   7   5        0.28        7.12      6.44 o 
   9   7   5       27.12       22.09      9.74 o 
  10   7   5       21.79       19.45      9.38 o 
   0   8   5      267.28      302.15     27.89 o 
   1   8   5       42.87       46.52      4.38 o 
   2   8   5       61.01       52.42      5.82 o 
   3   8   5      316.20      308.65     19.75 o 
   4   8   5      466.66      362.54     34.75 o 
   5   8   5      152.98      160.68     23.84 o 
   6   8   5      103.53       91.70     18.78 o 
   7   8   5       87.13       90.46     19.01 o 
   8   8   5        9.17        6.13      6.05 o 
   9   8   5       35.89       54.24     16.30 o 
   0   9   5      376.78      327.73     20.24 o 
   1   9   5        3.40        3.71      1.62 o 
   2   9   5      109.45      118.48     11.23 o 
   3   9   5      308.55      332.42     21.55 o 
   4   9   5       28.53       22.71      6.07 o 
   5   9   5        0.81        3.30      4.32 o 
   6   9   5      113.15      131.45     23.27 o 
   7   9   5       35.40       79.91     18.95 o 
   8   9   5       17.29        6.18      6.40 o 
   0  10   5       18.63       15.14      4.73 o 
   1  10   5      378.62      388.80     18.10 o 
   2  10   5       16.92       14.19      4.14 o 
   3  10   5       90.25      101.40     10.37 o 
   4  10   5      245.84      276.61     22.59 o 
   5  10   5       41.92       55.45     10.56 o 
   6  10   5      141.85      155.90     39.59 o 
   7  10   5       95.71      121.05     16.30 o 
   0  11   5      313.91      297.00     21.71 o 
   1  11   5      209.69      204.64     14.98 o 
   2  11   5       44.62       60.08      7.99 o 
   3  11   5       71.50       62.85     10.78 o 
   4  11   5       39.74       40.99      9.33 o 
   5  11   5        5.27        0.00      3.48 o 
   6  11   5       86.87       73.93     12.92 o 
   0  12   5       15.54       17.63      9.68 o 
   1  12   5       14.30        5.04      8.14 o 
   2  12   5        9.02        9.33      4.08 o 
   3  12   5       34.19       27.43     19.81 o 
   4  12   5        3.93        3.80      3.47 o 
   5  12   5       22.07       21.14      7.12 o 
   0  13   5       39.96       13.96      8.58 o 
   1  13   5       58.64       58.24      8.80 o 
   2  13   5       68.03       72.23     13.96 o 
   3  13   5       22.28       14.13      7.52 o 
   0   0   6     8397.71     8787.88    131.91 o 
   1   0   6     1877.43     1792.54     32.93 o 
   2   0   6       25.70       18.19      5.21 o 
   3   0   6       34.25       37.89      4.54 o 
   4   0   6     1247.49     1313.89     36.79 o 
   5   0   6       57.22       66.92      7.04 o 
   6   0   6       20.83       95.50      9.44 o 
   7   0   6      559.07      508.71     24.17 o 
   8   0   6       94.13       88.07      9.24 o 
   9   0   6      146.47      149.22     14.04 o 
  10   0   6      124.25      139.02     14.42 o 
  11   0   6        4.49        7.60      5.18 o 
   0   1   6      683.01      650.14     17.82 o 
   1   1   6     1667.25     1650.17     24.33 o 
   2   1   6      475.39      424.18     11.18 o 
   3   1   6      685.91      712.34     12.81 o 
   4   1   6      181.71      170.07      5.47 o 
   5   1   6      161.90      158.64      6.53 o 
   6   1   6      251.89      253.53     14.58 o 
   7   1   6      173.42      175.40      8.01 o 
   8   1   6      199.91      200.94     10.81 o 
   9   1   6       62.88       60.21      6.35 o 
  10   1   6       50.08       49.58      7.16 o 
  11   1   6      115.66      104.40     14.05 o 
   0   2   6      756.52      761.65     29.96 o 
   1   2   6      231.13      209.76     19.47 o 
   2   2   6       57.98       53.12      7.24 o 
   3   2   6      839.89      820.80     17.94 o 
   4   2   6     1501.09     1542.74     24.38 o 
   5   2   6      346.18      352.85      9.55 o 
   6   2   6       93.97       92.81      4.92 o 
   7   2   6       15.44       17.09      2.80 o 
   8   2   6      399.29      379.01     15.27 o 
   9   2   6       71.33       63.35      5.72 o 
  10   2   6        9.73        8.90      3.41 o 
  11   2   6       39.40       22.59      5.26 o 
   0   3   6      244.52      338.18     23.53 o 
   1   3   6      382.82      375.42     12.11 o 
   2   3   6      546.88      561.63     16.42 o 
   3   3   6      612.73      614.80     14.72 o 
   4   3   6       43.83       38.09      3.26 o 
   5   3   6      239.83      260.44     11.01 o 
   6   3   6      585.84      625.68     18.14 o 
   7   3   6      493.22      550.83     17.87 o 
   8   3   6      103.83      106.58      7.88 o 
   9   3   6       26.73       38.93     10.50 o 
  10   3   6        5.04        2.73      2.37 o 
  11   3   6       38.55       33.82      6.77 o 
   0   4   6     1313.54     1334.83     56.07 o 
   1   4   6     1712.88     1746.02     35.81 o 
   2   4   6      652.74      703.67     16.15 o 
   3   4   6     1406.21     1423.87     38.04 o 
   4   4   6      194.53      192.65     20.49 o 
   5   4   6       82.76       70.71     13.67 o 
   6   4   6      196.05      188.68     17.77 o 
   7   4   6       80.82       62.33      7.43 o 
   8   4   6      123.41      128.96     11.28 o 
   9   4   6       42.82       50.66      9.23 o 
  10   4   6       18.73       10.61      3.99 o 
  11   4   6       10.97        8.03      3.49 o 
   0   5   6      305.73      279.35     23.12 o 
   1   5   6        6.99        5.42      3.28 o 
   2   5   6      888.46      940.23     19.56 o 
   3   5   6       77.53       66.41      5.97 o 
   4   5   6       80.39       83.73     13.93 o 
   5   5   6      102.61      101.46     16.20 o 
   6   5   6      556.09      569.94     41.64 o 
   7   5   6        6.40        7.32      7.04 o 
   8   5   6      436.22      357.97     35.23 o 
   9   5   6      257.37      262.83     17.38 o 
  10   5   6        8.58        7.64      6.72 o 
   0   6   6      397.65      369.05     28.74 o 
   1   6   6      597.88      615.52     19.80 o 
   2   6   6      313.90      326.85     13.38 o 
   3   6   6       34.87       44.00      8.49 o 
   4   6   6      422.08      418.58     37.19 o 
   5   6   6      209.45      160.58     21.84 o 
   6   6   6      100.81      109.57     18.63 o 
   7   6   6       56.00       47.54     13.04 o 
   8   6   6       13.31       13.18      8.11 o 
   9   6   6       39.87       35.61      8.31 o 
  10   6   6       83.52       84.60     13.41 o 
   0   7   6      128.47      121.91     16.84 o 
   1   7   6      102.37      113.16     10.07 o 
   2   7   6      128.91      115.18      7.86 o 
   3   7   6      408.87      396.92     27.19 o 
   4   7   6      149.96      140.99     20.87 o 
   5   7   6       76.87       72.07     15.29 o 
   6   7   6       26.58       29.34     10.33 o 
   7   7   6      104.69       91.17     18.34 o 
   8   7   6      142.12      131.64     22.24 o 
   9   7   6       17.81        0.17      5.84 o 
   0   8   6       30.08       24.93      7.78 o 
   1   8   6      308.94      303.19     14.02 o 
   2   8   6       20.83       17.87      3.60 o 
   3   8   6      162.07      154.08     14.06 o 
   4   8   6       58.32       40.50     11.77 o 
   5   8   6      240.72      221.70     27.67 o 
   6   8   6       82.10      100.87     19.42 o 
   7   8   6        5.11       16.63      8.74 o 
   8   8   6       15.16       13.17      8.61 o 
   9   8   6       29.24       17.20      9.61 o 
   0   9   6        5.89        8.77      2.97 o 
   1   9   6      274.14      266.91     15.11 o 
   2   9   6      106.21      100.90      8.80 o 
   3   9   6      643.33      691.45     35.83 o 
   4   9   6      169.09      153.15     23.85 o 
   5   9   6      243.80      283.93     33.30 o 
   6   9   6      113.86       91.80     19.32 o 
   7   9   6       83.89       98.37     20.86 o 
   8   9   6        8.28       25.05     11.16 o 
   0  10   6        5.02        3.92      2.69 o 
   1  10   6        1.04        1.70      1.85 o 
   2  10   6      139.24      147.42     15.08 o 
   3  10   6       43.03       34.16     13.52 o 
   4  10   6      352.55      350.96     38.09 o 
   5  10   6      290.23      308.88     36.81 o 
   6  10   6       63.26       55.20     15.11 o 
   7  10   6      242.76      263.81     35.35 o 
   0  11   6      148.43      139.52     14.69 o 
   1  11   6       85.39       78.26      9.26 o 
   2  11   6       43.26       53.73      7.74 o 
   3  11   6      171.63      200.90     50.98 o 
   4  11   6        5.31        1.87      3.14 o 
   5  11   6       38.49       54.69     10.84 o 
   6  11   6        3.17        0.00      4.55 o 
   0  12   6      123.78      137.31     22.85 o 
   1  12   6      116.47      117.48     11.89 o 
   2  12   6       23.38       11.78      5.09 o 
   3  12   6        0.19        2.92     10.71 o 
   4  12   6        1.39        0.00      2.59 o 
   5  12   6       17.91        8.88      9.87 o 
   0  13   6       36.20       27.56     10.77 o 
   1  13   6        6.12        2.92      2.87 o 
   2  13   6        9.51       14.51      6.05 o 
   1   0   7     2817.99     2943.05     48.58 o 
   2   0   7      988.17      939.01     27.05 o 
   3   0   7       47.82       37.27      4.69 o 
   4   0   7       51.75       46.01      6.78 o 
   5   0   7        4.14        0.00      3.39 o 
   6   0   7        7.46        8.10      2.23 o 
   7   0   7       51.54      128.52     11.76 o 
   8   0   7       56.65       51.89      5.96 o 
   9   0   7       10.55       13.26      4.45 o 
  10   0   7        4.15        2.10      4.39 o 
  11   0   7       97.07       68.13     16.36 o 
   0   1   7      513.78      471.74     10.73 o 
   1   1   7      215.60      214.51      7.28 o 
   2   1   7      121.44      111.46      7.37 o 
   3   1   7      577.90      554.05     12.63 o 
   4   1   7      135.49      115.67      5.06 o 
   5   1   7      226.19      202.98      7.55 o 
   6   1   7        5.00        5.18      1.45 o 
   7   1   7      563.18      559.54     15.26 o 
   8   1   7      600.86      573.36     17.04 o 
   9   1   7      511.02      488.87     22.45 o 
  10   1   7       95.80       82.67      9.35 o 
  11   1   7        2.85        3.34      3.93 o 
   0   2   7       27.92       26.46      3.14 o 
   1   2   7     1915.06     1983.91     33.38 o 
   2   2   7      390.70      393.84     11.28 o 
   3   2   7     3475.45     3604.06     55.56 o 
   4   2   7      164.18      157.94      5.66 o 
   5   2   7      202.83      227.47      9.14 o 
   6   2   7      154.64      162.02      7.24 o 
   7   2   7       76.86       92.22      6.74 o 
   8   2   7      229.44      231.27     11.67 o 
   9   2   7      368.72      362.96     16.55 o 
  10   2   7       47.13       66.35      8.59 o 
  11   2   7       37.87       54.79     10.42 o 
   0   3   7       52.52       65.52      9.92 o 
   1   3   7      626.91      672.01     16.18 o 
   2   3   7        6.27        4.83      0.90 o 
   3   3   7      641.31      672.55     36.71 o 
   4   3   7      964.57      931.05     26.71 o 
   5   3   7      275.72      296.51     14.62 o 
   6   3   7      344.32      364.21     13.12 o 
   7   3   7        0.28        0.00      1.80 o 
   8   3   7      171.21      150.65     12.01 o 
   9   3   7       18.75       23.31      5.21 o 
  10   3   7       15.13       22.47      7.16 o 
  11   3   7       38.56       45.81      9.91 o 
   0   4   7       46.67       45.99      9.06 o 
   1   4   7      349.50      372.38     14.15 o 
   2   4   7      103.32      125.70      7.09 o 
   3   4   7      389.52      421.76     11.98 o 
   4   4   7      236.13      214.97      7.73 o 
   5   4   7      108.30      113.83     16.56 o 
   6   4   7       80.32       75.67      9.48 o 
   7   4   7      163.77      134.84     10.97 o 
   8   4   7      111.61      100.36     15.71 o 
   9   4   7       51.82       31.44      5.97 o 
  10   4   7        8.92        2.78      3.00 o 
  11   4   7       90.92       96.98     13.25 o 
   0   5   7        2.72        2.77      2.59 o 
   1   5   7       37.78       41.32      4.56 o 
   2   5   7      233.15      261.01      9.34 o 
   3   5   7      570.40      579.56     21.61 o 
   4   5   7       25.39       36.29      9.78 o 
   5   5   7       65.70       49.76     11.80 o 
   6   5   7      190.12      181.96     23.51 o 
   7   5   7      124.22      134.25     20.59 o 
   8   5   7      262.48      244.22     20.66 o 
   9   5   7       53.44       41.95      8.39 o 
  10   5   7       13.61       14.91      4.52 o 
   0   6   7        5.42       13.87      5.88 o 
   1   6   7      286.50      293.47     13.37 o 
   2   6   7      217.05      232.02     11.55 o 
   3   6   7       57.91       72.98      6.41 o 
   4   6   7       50.50       61.63      6.31 o 
   5   6   7      330.96      407.44     35.84 o 
   6   6   7       19.14       12.89      6.36 o 
   7   6   7       72.61       89.23     17.65 o 
   8   6   7       28.66       16.29      8.38 o 
   9   6   7       17.94        7.92      4.67 o 
  10   6   7       33.89       48.37     21.05 o 
   0   7   7      174.78      180.21     21.54 o 
   1   7   7       17.61       21.13      3.70 o 
   2   7   7        6.34        5.47      1.93 o 
   3   7   7      226.19      223.21     20.27 o 
   4   7   7       93.49       73.33     14.92 o 
   5   7   7      234.29      230.30     27.71 o 
   6   7   7      107.98       92.75     18.63 o 
   7   7   7       11.77       10.98      7.42 o 
   8   7   7       36.75       21.87      8.85 o 
   9   7   7       12.46       22.06      9.11 o 
   0   8   7       16.79       15.08      7.15 o 
   1   8   7      496.69      507.00     19.45 o 
   2   8   7      372.84      396.80     26.62 o 
   3   8   7      513.24      484.28     26.29 o 
   4   8   7      612.39      663.46     49.65 o 
   5   8   7       79.90       88.34     17.88 o 
   6   8   7        3.07        7.17      5.91 o 
   7   8   7       38.18       49.18     14.03 o 
   8   8   7       68.28      109.09     21.71 o 
   9   8   7       29.17       29.34     12.25 o 
   0   9   7      155.15      162.17     12.59 o 
   1   9   7      226.98      229.77     18.70 o 
   2   9   7       50.90       51.38      8.59 o 
   3   9   7      205.46      176.56     16.10 o 
   4   9   7      458.00      395.02     39.26 o 
   5   9   7       74.78       68.77     16.46 o 
   6   9   7       75.86       53.01     15.19 o 
   7   9   7      210.31      200.94     30.17 o 
   8   9   7       49.58       37.50     13.85 o 
   0  10   7      592.01      603.35     30.67 o 
   1  10   7      322.08      325.93     17.81 o 
   2  10   7      148.22      140.96     15.04 o 
   3  10   7       33.21       32.57     15.02 o 
   4  10   7       37.06       27.49     10.82 o 
   5  10   7        3.63        1.22      5.67 o 
   6  10   7       16.28        0.25      5.15 o 
   7  10   7       28.64       19.13      9.89 o 
   0  11   7        2.74        2.45      2.61 o 
   1  11   7       15.84        8.21      5.05 o 
   2  11   7      120.75      131.66     12.34 o 
   3  11   7       43.80       35.65      6.55 o 
   4  11   7       43.25       59.18     16.45 o 
   5  11   7       49.95       48.21     15.94 o 
   6  11   7       15.13       18.81     13.51 o 
   0  12   7        3.02       14.08      7.73 o 
   1  12   7        8.57        3.24      3.98 o 
   2  12   7       21.53       21.61      5.34 o 
   3  12   7       52.74       36.76      9.01 o 
   4  12   7      119.16      144.44     18.05 o 
   0  13   7       55.11       63.18     16.68 o 
   1  13   7        5.05       11.31     15.30 o 
   2  13   7       53.95       64.60     11.76 o 
   0   0   8    16182.84    16638.66    303.45 o 
   1   0   8     3964.74     3975.29     65.42 o 
   2   0   8      201.31      200.66     10.92 o 
   3   0   8       66.66       62.37      6.31 o 
   4   0   8     1096.78     1101.16     41.05 o 
   5   0   8      286.14      302.13     16.27 o 
   6   0   8        3.30        4.56      2.24 o 
   7   0   8       42.89       40.74      5.04 o 
   8   0   8       38.65       76.90     10.65 o 
   9   0   8      259.23      253.78     29.24 o 
  10   0   8       67.32       59.59     14.96 o 
  11   0   8      159.95      166.96     25.75 o 
   0   1   8     2204.59     2157.47     39.46 o 
   1   1   8      577.05      560.83     11.13 o 
   2   1   8      167.73      172.85      8.44 o 
   3   1   8      391.47      388.14     15.89 o 
   4   1   8      113.97      107.37      4.81 o 
   5   1   8       50.14       48.26      3.60 o 
   6   1   8      306.17      305.02     10.25 o 
   7   1   8      564.57      544.02     15.14 o 
   8   1   8       53.49       51.48      4.77 o 
   9   1   8      216.26      232.31     15.05 o 
  10   1   8       32.57       26.46      7.15 o 
  11   1   8        6.27        6.68      7.74 o 
   0   2   8      792.69      910.24     18.49 o 
   1   2   8     1526.04     1660.04     24.55 o 
   2   2   8      209.50      230.14     13.04 o 
   3   2   8      851.65      875.23     24.23 o 
   4   2   8      430.01      455.80     17.31 o 
   5   2   8       46.08       43.04      3.73 o 
   6   2   8       48.89       43.68      4.22 o 
   7   2   8       36.96       36.15      4.13 o 
   8   2   8      105.74      103.55     18.26 o 
   9   2   8       27.87       25.50      4.46 o 
  10   2   8      229.64      223.24     20.25 o 
  11   2   8       60.76      101.79     14.15 o 
   0   3   8       51.91       48.88      4.66 o 
   1   3   8     2031.39     2206.42     38.23 o 
   2   3   8       83.97       92.18      7.25 o 
   3   3   8      551.39      555.64     20.90 o 
   4   3   8      173.23      164.55      7.73 o 
   5   3   8        7.16       11.20      2.96 o 
   6   3   8       64.81       57.58      6.79 o 
   7   3   8       31.23       34.40      5.51 o 
   8   3   8      146.17      141.59     11.77 o 
   9   3   8       95.17      107.54     10.86 o 
  10   3   8       32.71       42.89     11.52 o 
  11   3   8        0.71        0.00      4.17 o 
   0   4   8      921.63     1159.30     53.88 o 
   1   4   8      209.50      225.84      9.03 o 
   2   4   8      344.46      378.56     13.72 o 
   3   4   8      206.29      177.30      9.14 o 
   4   4   8      545.97      516.85     24.61 o 
   5   4   8       25.65       30.31      8.84 o 
   6   4   8      756.91      795.14     27.86 o 
   7   4   8       41.07       35.94      5.58 o 
   8   4   8       88.25      120.72     11.33 o 
   9   4   8       13.36       13.28      4.00 o 
  10   4   8       69.79       68.80      9.26 o 
   0   5   8        2.73        0.00      4.27 o 
   1   5   8      173.31      224.03     14.02 o 
   2   5   8      195.39      194.51      8.40 o 
   3   5   8       43.25       33.76      8.53 o 
   4   5   8      279.66      259.98     26.59 o 
   5   5   8      227.45      225.96     25.53 o 
   6   5   8      205.42      215.40     25.66 o 
   7   5   8      217.21      191.66     47.70 o 
   8   5   8       16.75       14.33      5.74 o 
   9   5   8       52.52       41.42     12.99 o 
  10   5   8       15.52       11.44      5.43 o 
   0   6   8      543.24      479.41     34.99 o 
   1   6   8      894.32      934.29     33.26 o 
   2   6   8      514.89      517.24     22.24 o 
   3   6   8        6.15        9.55      6.80 o 
   4   6   8      152.56      163.00     11.15 o 
   5   6   8       75.74       57.07     13.34 o 
   6   6   8      260.79      247.43     29.17 o 
   7   6   8       20.54       19.87      9.37 o 
   8   6   8      230.30      262.64     25.19 o 
   9   6   8        2.52        4.37      5.14 o 
  10   6   8       31.82       26.29      7.76 o 
   0   7   8      293.88      279.01     27.04 o 
   1   7   8      166.37      165.18     10.64 o 
   2   7   8      252.95      249.71     12.92 o 
   3   7   8       82.37       72.83      9.56 o 
   4   7   8      471.26      498.87     41.14 o 
   5   7   8      224.04      260.22     30.18 o 
   6   7   8      133.10      131.81     21.98 o 
   7   7   8       83.19       87.83     18.59 o 
   8   7   8       27.78       18.06      8.94 o 
   9   7   8        2.90        0.60      3.72 o 
   0   8   8        0.35        1.32      1.74 o 
   1   8   8      109.89      125.85      9.52 o 
   2   8   8      246.71      240.53     12.92 o 
   3   8   8      447.64      466.94     26.25 o 
   4   8   8       66.77       54.65     13.58 o 
   5   8   8        3.75        0.00      8.45 o 
   6   8   8        4.56        3.09      6.04 o 
   7   8   8       30.10       34.57     12.24 o 
   8   8   8      106.02      117.32     23.11 o 
   9   8   8       75.12       90.93     21.01 o 
   0   9   8      116.42      118.00     11.10 o 
   1   9   8       29.00       42.36     11.48 o 
   2   9   8       63.84       53.57     11.31 o 
   3   9   8      221.03      179.33     16.49 o 
   4   9   8       67.47       52.35     14.00 o 
   5   9   8      232.77      244.88     31.66 o 
   6   9   8       26.51       36.39     12.63 o 
   7   9   8       69.99       57.54     16.58 o 
   8   9   8        0.08        0.04      4.46 o 
   0  10   8      382.44      385.55     36.81 o 
   1  10   8        3.54        8.35      5.34 o 
   2  10   8      180.31      140.00     18.32 o 
   3  10   8       82.74       80.68     11.74 o 
   4  10   8      170.49      179.49     27.72 o 
   5  10   8       36.99       49.56     16.15 o 
   6  10   8       11.69       21.36     11.30 o 
   7  10   8        4.00       15.32     10.16 o 
   0  11   8       12.20       14.97      5.42 o 
   1  11   8      160.78      162.14     13.76 o 
   2  11   8       29.27       18.62     11.08 o 
   3  11   8       26.91       16.00      7.50 o 
   4  11   8      113.77       88.59     20.20 o 
   5  11   8       88.13       91.62     21.07 o 
   0  12   8      142.23      141.58     23.83 o 
   1  12   8      175.06      207.93     16.28 o 
   2  12   8       12.51        9.59      5.83 o 
   3  12   8       36.66       29.96      8.50 o 
   4  12   8       35.83       54.51     11.14 o 
   0  13   8       82.69       59.28     16.13 o 
   1  13   8       42.45       52.96     16.99 o 
   1   0   9      511.17      479.39     12.94 o 
   2   0   9      102.21       96.27     10.62 o 
   3   0   9      123.25      123.31     15.08 o 
   4   0   9        0.39        1.36      1.47 o 
   5   0   9      177.28      182.82     12.76 o 
   6   0   9      303.68      285.09     12.79 o 
   7   0   9      238.18      207.42     11.55 o 
   8   0   9      198.48      205.86     25.36 o 
   9   0   9       52.11       54.29     13.70 o 
  10   0   9        0.15        7.28      5.72 o 
  11   0   9      103.99      132.84     23.35 o 
   0   1   9     2339.38     2335.28     43.00 o 
   1   1   9     1866.31     2062.23     60.00 o 
   2   1   9      846.09      855.47     41.71 o 
   3   1   9      161.57      118.85     13.16 o 
   4   1   9       12.79       13.48      1.81 o 
   5   1   9      173.69      180.35      7.08 o 
   6   1   9      146.91      133.85      6.55 o 
   7   1   9      824.82      781.35     21.80 o 
   8   1   9       17.65       20.25      3.62 o 
   9   1   9      100.76      101.36     13.07 o 
  10   1   9       29.01       13.99      5.70 o 
  11   1   9      230.86      223.87     21.27 o 
   0   2   9     1459.94     1666.02     33.01 o 
   1   2   9      539.00      580.33     15.09 o 
   2   2   9      147.28      154.40      8.62 o 
   3   2   9      522.72      557.59     18.77 o 
   4   2   9      401.20      375.61     15.91 o 
   5   2   9      322.34      319.71     10.42 o 
   6   2   9       31.16       33.40      3.55 o 
   7   2   9        5.05        7.27      3.77 o 
   8   2   9      107.66      101.58      9.90 o 
   9   2   9      365.06      376.21     25.49 o 
  10   2   9       53.07       43.63      8.97 o 
  11   2   9       31.21       27.61     11.21 o 
   0   3   9       47.12      118.21      6.10 o 
   1   3   9       58.77       51.39      3.06 o 
   2   3   9      151.35      157.47      7.58 o 
   3   3   9      241.48      270.58     16.25 o 
   4   3   9      232.01      201.17     12.76 o 
   5   3   9      294.12      304.26     15.44 o 
   6   3   9      111.07      123.24     10.27 o 
   7   3   9      256.95      252.52     15.51 o 
   8   3   9      321.00      290.62     17.40 o 
   9   3   9      144.94      179.36     20.46 o 
  10   3   9      104.88      119.05     14.84 o 
   0   4   9       90.66      100.00      9.10 o 
   1   4   9      178.83      175.81      8.26 o 
   2   4   9       44.32       47.12      4.82 o 
   3   4   9      697.05      700.06     43.45 o 
   4   4   9      161.41      125.26     18.27 o 
   5   4   9       97.68      109.45     11.85 o 
   6   4   9       71.85       67.41      9.16 o 
   7   4   9       15.48       12.24      3.97 o 
   8   4   9       75.90       67.65      8.42 o 
   9   4   9       63.73       57.04      7.92 o 
  10   4   9       29.89       38.64     12.06 o 
   0   5   9      285.04      251.81     15.14 o 
   1   5   9       50.13       34.49      4.60 o 
   2   5   9      166.49      162.69      8.02 o 
   3   5   9       58.32       71.01      7.65 o 
   4   5   9       14.53       14.98      8.69 o 
   5   5   9      454.80      450.60     37.30 o 
   6   5   9       30.78       22.74      8.82 o 
   7   5   9       11.09       13.78      5.31 o 
   8   5   9        3.74        1.19      4.17 o 
   9   5   9       40.33       37.01      8.78 o 
  10   5   9       47.84       67.93     12.23 o 
   0   6   9       52.04       74.94     10.77 o 
   1   6   9      292.65      290.85     14.39 o 
   2   6   9        7.82        3.46      1.84 o 
   3   6   9        8.94       48.82      6.30 o 
   4   6   9      401.26      396.01     19.35 o 
   5   6   9      204.92      193.10     25.27 o 
   6   6   9      283.03      248.64     29.61 o 
   7   6   9       59.18       48.91     13.54 o 
   8   6   9       58.50       47.50      9.43 o 
   9   6   9       88.68      114.74     21.37 o 
   0   7   9       14.74       10.61      5.22 o 
   1   7   9      271.71      268.66     20.80 o 
   2   7   9      659.56      687.65     23.68 o 
   3   7   9      349.88      309.14     31.91 o 
   4   7   9      481.02      456.47     39.98 o 
   5   7   9      145.39      187.63     25.83 o 
   6   7   9       68.01       79.92     17.54 o 
   7   7   9      346.48      295.41     34.55 o 
   8   7   9       81.75      112.73     22.49 o 
   9   7   9      108.35      103.00     15.02 o 
   0   8   9       41.63       39.67     11.85 o 
   1   8   9      164.49      175.39     19.60 o 
   2   8   9       36.45       34.41      5.01 o 
   3   8   9     1960.48     2058.95     64.89 o 
   4   8   9       33.06       26.91     10.32 o 
   5   8   9      234.53      238.06     30.55 o 
   6   8   9       63.26       56.58     15.32 o 
   7   8   9       21.94       37.46     12.82 o 
   8   8   9      120.14      103.29     21.83 o 
   0   9   9        4.20       11.94      3.92 o 
   1   9   9      276.67      298.81     40.47 o 
   2   9   9      347.67      330.45     23.35 o 
   3   9   9        3.50       10.77      9.53 o 
   4   9   9      348.70      346.08     37.43 o 
   5   9   9       35.09       29.39     11.14 o 
   6   9   9        6.59        5.08      6.40 o 
   7   9   9      126.73      173.12     28.60 o 
   8   9   9       11.10       26.29     11.61 o 
   0  10   9       89.71      107.42     19.23 o 
   1  10   9       92.41      104.29     13.46 o 
   2  10   9       64.77       58.00     10.04 o 
   3  10   9        6.08        9.44      6.62 o 
   4  10   9      131.34      121.97     22.75 o 
   5  10   9       95.97       88.47     20.31 o 
   6  10   9       26.96       31.31     13.21 o 
   0  11   9       22.01       26.70      6.82 o 
   1  11   9       15.54       16.22      6.11 o 
   2  11   9       42.26       39.20      8.57 o 
   3  11   9      101.10      131.19     15.71 o 
   4  11   9        4.24        0.00      7.42 o 
   5  11   9       12.03       15.51      8.96 o 
   0  12   9       21.53       16.56      7.93 o 
   1  12   9        1.19        0.60      2.55 o 
   2  12   9       22.81       34.56      6.79 o 
   3  12   9        7.82        4.56      4.20 o 
   4  12   9       16.11       24.83     10.49 o 
   0   0  10        0.89        4.87      3.41 o 
   1   0  10      769.45      804.95     17.13 o 
   2   0  10     1142.99     1067.34     26.54 o 
   3   0  10        5.35        4.37      2.15 o 
   4   0  10      113.00       83.13      8.22 o 
   5   0  10      869.34      785.66     29.81 o 
   6   0  10     1590.05     1480.63     35.09 o 
   7   0  10      504.70      467.80     23.80 o 
   8   0  10      199.63      201.92     25.20 o 
   9   0  10       70.94       64.18     14.93 o 
  10   0  10        5.13        0.00      4.02 o 
   0   1  10     2909.83     2998.31     53.93 o 
   1   1  10     1799.58     1879.54     35.86 o 
   2   1  10      162.82      167.46      8.73 o 
   3   1  10       16.53       18.92      3.63 o 
   4   1  10      335.74      296.95      8.81 o 
   5   1  10      126.92      106.25      5.85 o 
   6   1  10      101.04       99.86      5.93 o 
   7   1  10      206.62      186.54     16.63 o 
   8   1  10       73.16       63.69      7.81 o 
   9   1  10      158.68      169.54     17.24 o 
  10   1  10       77.77       82.62     12.62 o 
   0   2  10      101.19      126.66      6.63 o 
   1   2  10      539.34      562.74     15.25 o 
   2   2  10      487.41      507.73     32.57 o 
   3   2  10      520.19      545.61     18.85 o 
   4   2  10       71.00       55.35      7.40 o 
   5   2  10       23.42       15.03      6.73 o 
   6   2  10      161.59      182.87     12.19 o 
   7   2  10      185.20      186.33     13.11 o 
   8   2  10      114.06      114.22     10.48 o 
   9   2  10      117.77      117.75     28.86 o 
  10   2  10       63.19       65.73     11.08 o 
   0   3  10      375.78      406.31     12.15 o 
   1   3  10      180.03      198.79      6.44 o 
   2   3  10       87.14       88.06      5.81 o 
   3   3  10      569.02      581.58     25.49 o 
   4   3  10      122.47      114.20      8.88 o 
   5   3  10       35.64       35.46      9.19 o 
   6   3  10       46.20       57.50      6.99 o 
   7   3  10       16.79       14.52      3.86 o 
   8   3  10       52.33       50.56      7.16 o 
   9   3  10       16.18       15.34      6.51 o 
  10   3  10       10.66        9.63     10.80 o 
   0   4  10      176.41      212.53     13.99 o 
   1   4  10      177.47      174.27      8.64 o 
   2   4  10      789.75      813.29     23.72 o 
   3   4  10      260.61      232.59     37.14 o 
   4   4  10      238.23      245.58     17.37 o 
   5   4  10      504.34      497.01     26.67 o 
   6   4  10       27.21       29.80      5.31 o 
   7   4  10      316.90      299.38     17.56 o 
   8   4  10       53.71       75.42      8.97 o 
   9   4  10      101.26       88.09     10.25 o 
  10   4  10       55.40       65.20     11.39 o 
   0   5  10      931.27      983.60     34.72 o 
   1   5  10      841.71      898.96     27.39 o 
   2   5  10      189.81      201.07     10.57 o 
   3   5  10       91.91       92.28      9.16 o 
   4   5  10      126.64      125.34     22.84 o 
   5   5  10      172.20      158.47     22.17 o 
   6   5  10       57.90       49.48      9.93 o 
   7   5  10        1.59        0.00      2.76 o 
   8   5  10       74.61       85.76     19.28 o 
   9   5  10       24.93        6.30     11.67 o 
  10   5  10       32.01       37.91      9.46 o 
   0   6  10      607.90      608.57     26.58 o 
   1   6  10      268.44      281.09     14.57 o 
   2   6  10       96.46       91.16     17.58 o 
   3   6  10      197.82      201.75     13.36 o 
   4   6  10      858.28      845.17     31.71 o 
   5   6  10      417.32      361.90     35.72 o 
   6   6  10      348.65      341.21     35.61 o 
   7   6  10      158.44      173.77     21.77 o 
   8   6  10       71.01       79.25     12.48 o 
   9   6  10       82.34       86.06     25.96 o 
   0   7  10     1030.46     1032.84     37.45 o 
   1   7  10       72.62       80.48      7.83 o 
   2   7  10      283.84      286.54     14.89 o 
   3   7  10      112.12       82.78     16.49 o 
   4   7  10       69.22       92.24     18.15 o 
   5   7  10       44.11       39.51     11.78 o 
   6   7  10       48.91       44.86     13.85 o 
   7   7  10       14.03        2.66      3.58 o 
   8   7  10       39.67       40.27      9.68 o 
   9   7  10       97.62      144.81     18.19 o 
   0   8  10       28.04       20.39      5.08 o 
   1   8  10       93.97      102.11      9.05 o 
   2   8  10      174.35      180.43     11.95 o 
   3   8  10      362.80      315.36     34.22 o 
   4   8  10      280.48      266.85     32.02 o 
   5   8  10      148.23      121.05     21.90 o 
   6   8  10        9.23       15.33      9.06 o 
   7   8  10      155.27      163.09     26.92 o 
   8   8  10       95.01      112.55     23.06 o 
   0   9  10       29.43       26.70      5.72 o 
   1   9  10        5.73        2.89      4.39 o 
   2   9  10       59.71       44.13      8.77 o 
   3   9  10       51.00       42.64      8.54 o 
   4   9  10       68.24       79.09     18.33 o 
   5   9  10       95.31      117.63     22.55 o 
   6   9  10       21.24       10.47      8.21 o 
   7   9  10        0.32        1.77      5.27 o 
   0  10  10       20.81       38.27     12.03 o 
   1  10  10       12.73       19.33      6.70 o 
   2  10  10      121.76      126.39     15.08 o 
   3  10  10       85.76       94.81     13.01 o 
   4  10  10       73.26       98.24     21.24 o 
   5  10  10      102.01      109.72     22.70 o 
   6  10  10       45.11       52.31     16.50 o 
   0  11  10        1.87        0.00      4.54 o 
   1  11  10       94.85      107.53     14.52 o 
   2  11  10       15.73       12.01      5.61 o 
   3  11  10       29.33       13.65      5.38 o 
   4  11  10        5.13       11.82      8.16 o 
   5  11  10        5.77        8.51      6.76 o 
   0  12  10        2.15       16.06      8.61 o 
   1  12  10      131.69      147.83     17.79 o 
   2  12  10        2.24        0.00      3.67 o 
   3  12  10        4.50        2.74      5.27 o 
   1   0  11        0.40        0.64      0.79 o 
   2   0  11      184.25      194.41      8.80 o 
   3   0  11        8.71        1.99      3.00 o 
   4   0  11        2.07        0.84      1.50 o 
   5   0  11      411.29      408.19     20.63 o 
   6   0  11      321.11      310.80     18.49 o 
   7   0  11      242.47      227.71     16.27 o 
   8   0  11      272.12      264.88     29.48 o 
   9   0  11      151.09      164.03     24.18 o 
  10   0  11        5.58       16.30      8.27 o 
   0   1  11     2610.73     2775.80     70.09 o 
   1   1  11      115.86      124.05      5.94 o 
   2   1  11      512.98      507.98     22.31 o 
   3   1  11      171.38      178.73     10.04 o 
   4   1  11       37.13       46.20      7.68 o 
   5   1  11     1334.77     1306.94     35.18 o 
   6   1  11      546.07      522.95     21.22 o 
   7   1  11      341.69      330.65     17.39 o 
   8   1  11      113.39      100.49     12.72 o 
   9   1  11       99.04      102.58     13.49 o 
  10   1  11       12.64        2.01      4.56 o 
   0   2  11      399.00      409.48     13.43 o 
   1   2  11      107.67      104.41      6.19 o 
   2   2  11      296.15      293.82     19.77 o 
   3   2  11      364.06      341.09     14.69 o 
   4   2  11      550.56      557.42     20.64 o 
   5   2  11      956.36      924.94     29.06 o 
   6   2  11       14.26        7.88      2.69 o 
   7   2  11      951.80      902.17     31.10 o 
   8   2  11      109.30      112.99     10.63 o 
   9   2  11       23.05       16.48      6.46 o 
  10   2  11       45.56       45.69      9.60 o 
   0   3  11      102.33      103.56      5.79 o 
   1   3  11       78.45       86.63      4.10 o 
   2   3  11      340.86      353.92     12.68 o 
   3   3  11       41.45       29.81      5.52 o 
   4   3  11      186.16      190.87     26.74 o 
   5   3  11       63.59       47.60      6.10 o 
   6   3  11      194.74      206.31     20.13 o 
   7   3  11       50.69       64.72      9.28 o 
   8   3  11      100.03       92.65     10.02 o 
   9   3  11        0.15        5.29      2.66 o 
  10   3  11      182.64      215.01     27.05 o 
   0   4  11      411.49      394.31     17.89 o 
   1   4  11      130.14      145.16      5.97 o 
   2   4  11      152.66      139.62      7.79 o 
   3   4  11      129.04      143.22      9.56 o 
   4   4  11       52.52       59.41      8.60 o 
   5   4  11      349.21      322.68     21.47 o 
   6   4  11      404.47      423.54     25.97 o 
   7   4  11       73.36       76.89      8.78 o 
   8   4  11      284.91      271.83     17.71 o 
   9   4  11       66.21       79.18     10.22 o 
  10   4  11       11.69        4.83      3.83 o 
   0   5  11       63.29       56.51      7.58 o 
   1   5  11      324.76      344.97     16.19 o 
   2   5  11        2.78        3.59      1.77 o 
   3   5  11       49.71       58.62      7.53 o 
   4   5  11        4.62        5.25      2.25 o 
   5   5  11      203.66      191.39     16.95 o 
   6   5  11      339.76      320.77     26.73 o 
   7   5  11      281.11      258.29     21.70 o 
   8   5  11       26.97       30.57      7.74 o 
   9   5  11        0.90        0.89      4.68 o 
   0   6  11      198.98      213.04     17.89 o 
   1   6  11      252.74      285.13     15.08 o 
   2   6  11      250.90      276.98     17.81 o 
   3   6  11      221.07      211.15     14.26 o 
   4   6  11      247.59      263.05     19.84 o 
   5   6  11      144.85      159.03     23.89 o 
   6   6  11       24.24       10.67      4.00 o 
   7   6  11      311.08      326.93     25.14 o 
   8   6  11      121.55      135.30     19.08 o 
   9   6  11       74.66       83.69     17.47 o 
   0   7  11       27.37       25.52      5.42 o 
   1   7  11      247.24      242.43     14.21 o 
   2   7  11      105.41      120.16      9.73 o 
   3   7  11      192.76      186.15     25.17 o 
   4   7  11      254.79      228.64     29.26 o 
   5   7  11      323.22      317.21     35.12 o 
   6   7  11       58.86       57.53     15.64 o 
   7   7  11      229.06      221.90     21.34 o 
   8   7  11      212.03      237.27     33.88 o 
   0   8  11       53.03       38.77      6.87 o 
   1   8  11       42.48       53.21      6.70 o 
   2   8  11      103.80      111.35      9.55 o 
   3   8  11        6.70        8.91      8.02 o 
   4   8  11      181.16      162.08     25.77 o 
   5   8  11       25.60       71.42     17.28 o 
   6   8  11        2.05       11.90      9.99 o 
   7   8  11       17.56       29.66     12.57 o 
   8   8  11       44.22       51.68     30.93 o 
   0   9  11       15.35       12.59      7.17 o 
   1   9  11      198.65      191.75     13.28 o 
   2   9  11       88.45       82.41     14.93 o 
   3   9  11      240.83      223.87     29.87 o 
   4   9  11        8.35        3.41      6.26 o 
   5   9  11        4.77        3.80      5.49 o 
   6   9  11       74.91       52.71     15.31 o 
   7   9  11        2.25        0.00      5.76 o 
   0  10  11       26.82       26.20     11.42 o 
   1  10  11        6.34        6.12      7.25 o 
   2  10  11       96.02       91.91     13.19 o 
   3  10  11       15.85       17.19      8.65 o 
   4  10  11       53.97       50.89     15.19 o 
   5  10  11       12.65       22.82     11.24 o 
   6  10  11       73.23       88.94     21.22 o 
   0  11  11       43.19       48.07     13.80 o 
   1  11  11       81.42       68.85     11.74 o 
   2  11  11       64.27       63.11     11.41 o 
   3  11  11       33.43       47.19      9.79 o 
   4  11  11       71.33       74.04     19.66 o 
   0  12  11      138.77      177.69     27.98 o 
   1  12  11       15.69       11.47      5.82 o 
   2  12  11       11.30       15.43      5.83 o 
   0   0  12       11.78       63.70     11.59 o 
   1   0  12     1365.96     1419.55     32.72 o 
   2   0  12     1090.95     1045.95     31.55 o 
   3   0  12       65.31       65.83     10.80 o 
   4   0  12      672.53      660.92     38.45 o 
   5   0  12       37.86       36.30      6.25 o 
   6   0  12       14.59       22.95      5.52 o 
   7   0  12      125.30      110.18     11.24 o 
   8   0  12       21.94       10.10      6.09 o 
   9   0  12      111.72      103.05     18.96 o 
  10   0  12        0.41        5.53      8.00 o 
   0   1  12       14.04       23.18      5.33 o 
   1   1  12      157.83      135.68      6.51 o 
   2   1  12      262.09      262.39     14.02 o 
   3   1  12       88.39       80.27      6.82 o 
   4   1  12       13.09       14.33      3.03 o 
   5   1  12      793.07      767.71     25.64 o 
   6   1  12      222.78      218.61     13.66 o 
   7   1  12      175.36      181.35     12.82 o 
   8   1  12       81.69       68.37     10.49 o 
   9   1  12       36.81       48.01      9.24 o 
  10   1  12        8.59        4.53     13.37 o 
   0   2  12      648.92      665.82     18.76 o 
   1   2  12      120.37      106.43      6.40 o 
   2   2  12      313.85      318.41     12.06 o 
   3   2  12      563.65      526.62     19.03 o 
   4   2  12       57.69       63.91      6.69 o 
   5   2  12      214.02      185.29     12.07 o 
   6   2  12      132.74      140.31     11.08 o 
   7   2  12       79.22       69.83     13.98 o 
   8   2  12       50.11       33.61      5.85 o 
   9   2  12       32.04       21.15      5.98 o 
  10   2  12       62.90       79.83     12.36 o 
   0   3  12        8.51       13.01      2.47 o 
   1   3  12      265.64      265.72      7.81 o 
   2   3  12       90.97       85.94      6.18 o 
   3   3  12      385.41      402.62     17.00 o 
   4   3  12       73.90       80.22     11.66 o 
   5   3  12      553.69      567.81     22.71 o 
   6   3  12       34.86       36.97      5.80 o 
   7   3  12       85.30       89.75      9.52 o 
   8   3  12       46.37       46.10      7.31 o 
   9   3  12        8.65       19.57     11.91 o 
  10   3  12       47.77       62.69     11.31 o 
   0   4  12       14.95       52.87      5.36 o 
   1   4  12       67.73       72.46      5.31 o 
   2   4  12      535.13      563.14     17.36 o 
   3   4  12      283.10      274.10     13.95 o 
   4   4  12       12.40       26.10     14.52 o 
   5   4  12      238.42      219.78     18.79 o 
   6   4  12      102.88       90.28     19.13 o 
   7   4  12       40.10       30.90      7.17 o 
   8   4  12       56.35       57.06      8.05 o 
   9   4  12      177.63      171.64     14.70 o 
   0   5  12      189.62      185.53     14.43 o 
   1   5  12      484.94      471.12     16.18 o 
   2   5  12      466.61      443.56     15.22 o 
   3   5  12      219.41      239.16     13.19 o 
   4   5  12      142.70      135.31     10.24 o 
   5   5  12      233.65      211.12     18.01 o 
   6   5  12        8.96        5.23      3.84 o 
   7   5  12      280.43      321.78     24.60 o 
   8   5  12      200.32      215.50     20.70 o 
   9   5  12       18.34       19.08      6.47 o 
   0   6  12      805.90      844.11     34.06 o 
   1   6  12       51.75       58.49      6.87 o 
   2   6  12      366.73      384.73     21.85 o 
   3   6  12      196.72      181.28     13.64 o 
   4   6  12       74.18       84.50      9.54 o 
   5   6  12        3.81        5.51      5.67 o 
   6   6  12      348.69      345.20     25.12 o 
   7   6  12      204.25      181.82     19.08 o 
   8   6  12       41.44       29.76     10.29 o 
   9   6  12       35.05       43.48     10.10 o 
   0   7  12     1015.87     1055.14     84.20 o 
   1   7  12       85.56       96.06      9.16 o 
   2   7  12       66.19       60.66      8.61 o 
   3   7  12      295.54      277.81     31.26 o 
   4   7  12       83.93       59.26     16.19 o 
   5   7  12       99.84       98.28     19.27 o 
   6   7  12      679.25      652.61     36.75 o 
   7   7  12       43.66       37.95     12.80 o 
   8   7  12       41.19       39.38      9.53 o 
   0   8  12      248.81      243.18     18.01 o 
   1   8  12      987.86     1056.53     34.09 o 
   2   8  12      151.50      147.69     11.48 o 
   3   8  12       33.40       16.33      7.87 o 
   4   8  12      135.24      154.66     25.32 o 
   5   8  12      100.32      109.95     21.35 o 
   6   8  12       24.21        4.21      6.46 o 
   7   8  12       49.64       42.48      9.89 o 
   0   9  12       86.11      100.74     11.77 o 
   1   9  12       57.73       62.13      6.77 o 
   2   9  12      162.00      165.92     31.12 o 
   3   9  12      100.10      102.03     20.94 o 
   4   9  12       26.64       18.19      9.70 o 
   5   9  12       12.00       34.27     12.14 o 
   6   9  12       23.25       37.07     13.34 o 
   7   9  12      151.28      157.27     28.62 o 
   0  10  12      254.95      295.95     34.30 o 
   1  10  12       79.12       69.21     11.50 o 
   2  10  12       85.02       80.68     16.08 o 
   3  10  12        2.71        0.97      6.90 o 
   4  10  12       14.40        1.85      5.41 o 
   5  10  12       31.75       46.32     15.16 o 
   0  11  12        0.00        2.12      5.84 o 
   1  11  12      149.94      190.15     19.82 o 
   2  11  12      165.19      190.52     19.84 o 
   3  11  12        8.30       13.82      9.38 o 
   4  11  12       15.94       17.18     10.01 o 
   0  12  12      223.44      247.40     33.31 o 
   1  12  12      235.02      239.18     23.06 o 
   1   0  13       95.08      108.05     10.09 o 
   2   0  13      511.73      489.56     28.41 o 
   3   0  13      946.68      935.51     44.84 o 
   4   0  13      140.76      124.54     15.62 o 
   5   0  13      875.35      779.82     45.65 o 
   6   0  13      296.49      269.29     20.44 o 
   7   0  13      447.08      446.20     37.51 o 
   8   0  13        3.67        0.00      6.42 o 
   9   0  13        0.62        0.00      5.45 o 
  10   0  13       20.81       28.79     10.63 o 
   0   1  13     1077.21     1138.71     38.00 o 
   1   1  13      392.62      381.80     11.80 o 
   2   1  13      304.40      310.27     16.41 o 
   3   1  13      155.25      153.95     12.44 o 
   4   1  13      964.39      954.32     31.68 o 
   5   1  13      866.91      872.64     28.03 o 
   6   1  13       58.65       69.66      7.62 o 
   7   1  13       17.10       16.82      4.06 o 
   8   1  13      129.24      116.34     13.80 o 
   9   1  13      135.52      153.95     16.79 o 
  10   1  13       48.03       61.48     10.91 o 
   0   2  13       42.03       43.18      4.27 o 
   1   2  13      119.43      124.11      8.19 o 
   2   2  13      835.77      822.41     21.55 o 
   3   2  13      349.42      331.42     30.90 o 
   4   2  13      335.95      336.26     16.01 o 
   5   2  13       50.87       52.71      6.53 o 
   6   2  13      189.53      183.47     12.89 o 
   7   2  13       30.03       17.85      4.46 o 
   8   2  13      101.14      104.80     10.55 o 
   9   2  13       52.85       80.53     12.26 o 
  10   2  13      116.34      129.13     23.58 o 
   0   3  13       22.25       23.74      3.89 o 
   1   3  13      251.88      285.74     10.33 o 
   2   3  13       55.02       46.53      4.57 o 
   3   3  13      703.95      691.53     23.76 o 
   4   3  13      447.76      424.26     23.56 o 
   5   3  13      345.45      324.68     23.06 o 
   6   3  13      347.61      344.97     18.33 o 
   7   3  13      118.43      127.19     11.44 o 
   8   3  13      121.00      126.83     11.91 o 
   9   3  13       35.78       39.28      8.69 o 
   0   4  13      346.24      319.20     15.22 o 
   1   4  13      591.69      580.92     15.77 o 
   2   4  13      346.72      369.99     13.99 o 
   3   4  13      628.64      686.07     39.44 o 
   4   4  13      125.69      120.46     11.00 o 
   5   4  13      205.48      202.46     17.22 o 
   6   4  13       24.36       12.82      6.18 o 
   7   4  13       45.93       42.66      8.51 o 
   8   4  13      125.28      115.80     12.49 o 
   9   4  13       35.89       36.50      9.27 o 
   0   5  13      610.15      625.69     20.90 o 
   1   5  13       19.44       20.85      3.44 o 
   2   5  13       26.80       23.43      3.57 o 
   3   5  13      157.98      159.71     10.94 o 
   4   5  13       58.43       58.16      6.75 o 
   5   5  13      181.18      168.86     12.16 o 
   6   5  13      174.61      172.18     17.18 o 
   7   5  13       42.56       38.86      8.55 o 
   8   5  13       14.70       20.52      6.62 o 
   9   5  13       73.45       56.22     10.86 o 
   0   6  13     1133.06     1201.50     45.10 o 
   1   6  13      283.19      283.58     13.48 o 
   2   6  13      317.67      280.53     19.00 o 
   3   6  13       65.49       75.44      7.51 o 
   4   6  13       65.25       80.26      8.14 o 
   5   6  13       35.30       42.67      8.76 o 
   6   6  13      161.42      154.05     16.82 o 
   7   6  13       24.97       24.20     11.06 o 
   8   6  13       54.97       60.62     11.25 o 
   0   7  13      116.12      140.38     13.59 o 
   1   7  13      445.39      435.11     17.39 o 
   2   7  13      365.83      365.63     22.34 o 
   3   7  13      143.97      147.56     23.31 o 
   4   7  13       46.13       26.68      9.72 o 
   5   7  13       40.85       35.80      8.31 o 
   6   7  13       14.92       19.20      5.65 o 
   7   7  13      207.12      198.80     20.52 o 
   8   7  13       22.18       15.55      6.16 o 
   0   8  13       26.19       34.01      9.12 o 
   1   8  13        5.83        3.87      1.88 o 
   2   8  13       64.08       69.27     12.70 o 
   3   8  13       33.44       26.33      9.80 o 
   4   8  13       66.22       62.26     15.91 o 
   5   8  13       24.27       14.91      9.85 o 
   6   8  13       72.19       72.99     12.48 o 
   7   8  13        8.76        8.35      5.29 o 
   0   9  13       12.69       10.61      9.44 o 
   1   9  13      124.22      131.07      9.67 o 
   2   9  13      155.98      301.44    131.39 o 
   3   9  13       11.93       23.34     10.16 o 
   4   9  13      112.97       96.62     20.98 o 
   5   9  13       39.36       27.87     11.54 o 
   6   9  13       61.96       56.22     16.92 o 
   0  10  13      504.48      558.93     48.65 o 
   1  10  13      198.33      188.65     19.44 o 
   2  10  13       65.68       78.20     12.40 o 
   3  10  13        4.01        0.00      5.20 o 
   4  10  13       10.79       11.55      7.63 o 
   5  10  13        7.39       12.93      9.26 o 
   0  11  13       22.30        1.73      5.49 o 
   1  11  13      301.29      367.87     28.29 o 
   2  11  13       52.27       50.00     20.71 o 
   3  11  13       17.79       16.04     10.37 o 
   0   0  14      169.98      223.77     22.28 o 
   1   0  14      403.71      461.51     40.78 o 
   2   0  14      102.77       86.11     12.28 o 
   3   0  14      344.45      285.14     22.83 o 
   4   0  14     1452.04     1438.97     63.33 o 
   5   0  14        0.14        0.04      3.22 o 
   6   0  14        4.68        1.85      3.29 o 
   7   0  14       15.95       36.30     11.06 o 
   8   0  14        0.66        0.00      2.60 o 
   9   0  14      144.58      106.49     19.73 o 
   0   1  14        0.55        2.26      2.58 o 
   1   1  14      250.55      263.26      9.93 o 
   2   1  14       61.82       55.35     11.66 o 
   3   1  14      674.23      709.64     27.34 o 
   4   1  14       39.13       43.86      9.65 o 
   5   1  14      336.33      301.80     15.82 o 
   6   1  14      137.52      149.61     11.36 o 
   7   1  14      135.84      128.68     11.04 o 
   8   1  14        6.86        2.24      3.07 o 
   9   1  14       16.51        9.67      8.19 o 
   0   2  14      273.84      286.57     11.92 o 
   1   2  14      289.95      292.77     11.63 o 
   2   2  14      284.84      274.79     13.30 o 
   3   2  14     1089.55     1070.22     30.81 o 
   4   2  14      948.35      881.52     28.06 o 
   5   2  14      105.79      103.64      9.29 o 
   6   2  14        1.34        1.62      2.28 o 
   7   2  14      192.68      172.86     13.55 o 
   8   2  14       36.22       36.22      8.12 o 
   9   2  14       24.54       27.80      7.40 o 
   0   3  14        2.78        0.00      1.28 o 
   1   3  14      268.92      282.61     11.57 o 
   2   3  14      120.73      123.41      7.81 o 
   3   3  14      314.86      304.52     15.34 o 
   4   3  14      509.75      518.25     26.64 o 
   5   3  14      165.18      146.53     14.28 o 
   6   3  14      259.45      249.14     15.65 o 
   7   3  14       25.16       14.98      4.21 o 
   8   3  14      187.72      186.00     16.22 o 
   9   3  14       17.06       29.46      7.90 o 
   0   4  14       47.42       50.60      5.80 o 
   1   4  14       95.03       92.98      5.98 o 
   2   4  14      216.46      220.71     10.85 o 
   3   4  14      185.20      189.48     12.09 o 
   4   4  14      144.82      139.68     10.79 o 
   5   4  14      134.89      125.84     13.78 o 
   6   4  14      191.30      208.10     22.81 o 
   7   4  14        7.44        8.89      5.81 o 
   8   4  14        0.80        1.81      2.97 o 
   9   4  14      125.45      161.58     26.28 o 
   0   5  14       93.46       93.32     10.89 o 
   1   5  14       81.26       74.25      6.23 o 
   2   5  14      427.67      453.94     16.28 o 
   3   5  14      194.61      171.11     11.66 o 
   4   5  14       44.04       31.44      5.22 o 
   5   5  14       45.33       43.55      6.30 o 
   6   5  14        2.05        5.70      4.24 o 
   7   5  14       96.88       99.10     13.69 o 
   8   5  14       85.86      106.84     14.79 o 
   0   6  14       21.69       23.42      5.59 o 
   1   6  14      550.35      485.25     21.06 o 
   2   6  14      272.98      258.47     14.62 o 
   3   6  14       11.75       15.96      3.67 o 
   4   6  14      139.75      137.81     13.68 o 
   5   6  14      102.40       92.19     18.82 o 
   6   6  14       16.11       18.59      6.07 o 
   7   6  14       20.57        9.37      4.42 o 
   8   6  14        9.17       14.44      5.73 o 
   0   7  14       22.73       52.52     10.19 o 
   1   7  14      361.92      371.93     16.37 o 
   2   7  14      200.42      207.03     16.96 o 
   3   7  14      165.46      147.99     15.19 o 
   4   7  14       91.52      112.05     17.18 o 
   5   7  14      120.16      120.18     14.86 o 
   6   7  14       27.70       30.73      7.80 o 
   7   7  14       26.04       36.62      9.23 o 
   0   8  14      342.67      340.92     22.72 o 
   1   8  14      170.23      169.33     11.08 o 
   2   8  14      299.29      320.89     21.83 o 
   3   8  14      128.97      141.79     23.84 o 
   4   8  14       12.12       19.98      7.66 o 
   5   8  14       33.20       31.51      7.79 o 
   6   8  14      198.88      257.72     23.46 o 
   7   8  14      142.58      179.97     20.28 o 
   0   9  14      261.80      243.90     19.39 o 
   1   9  14       39.38       36.39      5.24 o 
   2   9  14       18.35       32.32     11.91 o 
   3   9  14       66.51       68.97     17.12 o 
   4   9  14        7.47        4.70      6.77 o 
   5   9  14       45.66       59.28     16.79 o 
   6   9  14      119.21      148.83     24.70 o 
   0  10  14       80.60       82.39     18.25 o 
   1  10  14       41.94       64.24     11.42 o 
   2  10  14      241.82      248.89     20.83 o 
   3  10  14       36.29       45.36     14.37 o 
   4  10  14        5.11        0.00      8.41 o 
   0  11  14        4.19        2.76      5.15 o 
   1  11  14       37.04       34.83      8.77 o 
   2  11  14       50.62       55.25     10.96 o 
   1   0  15       10.78       14.87      4.42 o 
   2   0  15        0.65        0.00      3.36 o 
   3   0  15       22.80       36.08      8.60 o 
   4   0  15      336.91      320.85     26.66 o 
   5   0  15        2.26        0.00      3.30 o 
   6   0  15       28.93       21.01      8.12 o 
   7   0  15        0.03        0.00      5.34 o 
   8   0  15        7.95        0.00      5.89 o 
   9   0  15       12.77       18.50      8.76 o 
   0   1  15       22.26       22.35      6.87 o 
   1   1  15      167.93      179.39     10.55 o 
   2   1  15      608.29      564.05     20.62 o 
   3   1  15      736.93      720.80     30.91 o 
   4   1  15       30.81       18.46      5.09 o 
   5   1  15      274.75      249.94     17.68 o 
   6   1  15      388.46      398.18     19.31 o 
   7   1  15       38.16       43.10      6.57 o 
   8   1  15       69.66       64.30     10.46 o 
   9   1  15        3.73        3.38      8.86 o 
   0   2  15       68.85       63.24      8.50 o 
   1   2  15      539.19      536.61     16.90 o 
   2   2  15        6.82        8.98      2.84 o 
   3   2  15      490.84      529.36     25.61 o 
   4   2  15      276.63      274.13     38.19 o 
   5   2  15      200.68      207.96     13.51 o 
   6   2  15      320.43      322.87     17.79 o 
   7   2  15      114.22       96.40      9.96 o 
   8   2  15      109.55      116.83     17.89 o 
   9   2  15       99.31      129.49     16.09 o 
   0   3  15      105.00      103.76     10.87 o 
   1   3  15      183.56      172.00      9.02 o 
   2   3  15       20.50       17.11      3.45 o 
   3   3  15     1498.11     1480.91     39.36 o 
   4   3  15      117.06      131.13     10.40 o 
   5   3  15       88.20       85.24     23.37 o 
   6   3  15      279.25      279.75     21.29 o 
   7   3  15      136.21      136.60     12.14 o 
   8   3  15       61.44       70.23      9.06 o 
   9   3  15       41.52       55.87     11.60 o 
   0   4  15      274.15      265.08     25.78 o 
   1   4  15       16.41       10.00      2.82 o 
   2   4  15      518.90      520.09     17.76 o 
   3   4  15       14.96       14.30      3.54 o 
   4   4  15      185.65      164.79     22.03 o 
   5   4  15      324.45      335.71     18.21 o 
   6   4  15       43.03       43.58      8.65 o 
   7   4  15      138.07      145.48     16.41 o 
   8   4  15      149.81      173.31     18.62 o 
   0   5  15       54.12       42.00     10.43 o 
   1   5  15      197.12      196.85     13.20 o 
   2   5  15      524.88      523.21     18.02 o 
   3   5  15       82.13       76.06      7.89 o 
   4   5  15      164.64      152.49     11.79 o 
   5   5  15       94.66      101.16      9.92 o 
   6   5  15        4.05        0.54      2.47 o 
   7   5  15      267.42      290.31     23.95 o 
   8   5  15      166.27      176.29     19.32 o 
   0   6  15       96.52       98.02     16.19 o 
   1   6  15      171.08      155.75     11.92 o 
   2   6  15       39.89       46.37      7.95 o 
   3   6  15      112.40      103.31      9.24 o 
   4   6  15      106.21      114.53     21.07 o 
   5   6  15       49.82       29.27      7.17 o 
   6   6  15      198.70      223.64     20.83 o 
   7   6  15       79.72      116.00     15.59 o 
   0   7  15      174.30      204.82     17.38 o 
   1   7  15        1.04        0.38      1.95 o 
   2   7  15      130.45      143.66     14.49 o 
   3   7  15       13.72       10.39      9.51 o 
   4   7  15        0.31        0.00      2.82 o 
   5   7  15       89.97       93.97     16.06 o 
   6   7  15       51.67       62.40     11.27 o 
   7   7  15       60.79       49.89     17.94 o 
   0   8  15      117.36      135.32     14.41 o 
   1   8  15       74.22       68.66      7.20 o 
   2   8  15        2.39        1.17      2.38 o 
   3   8  15      182.24      183.19     27.81 o 
   4   8  15       44.13       28.69      8.54 o 
   5   8  15        1.99        0.00      3.81 o 
   6   8  15       73.03      106.80     15.34 o 
   0   9  15       22.75       29.00     10.09 o 
   1   9  15      131.91      149.60     10.83 o 
   2   9  15       68.23       71.92     18.62 o 
   3   9  15       43.02       29.99     12.03 o 
   4   9  15       37.94       45.90     14.34 o 
   5   9  15       10.18       14.83      6.13 o 
   0  10  15       17.40       22.66     10.34 o 
   1  10  15       98.38       91.96     13.97 o 
   2  10  15      145.39      125.04     21.19 o 
   3  10  15       58.23       50.37     15.91 o 
   0   0  16      202.73      257.49     25.35 o 
   1   0  16      120.10      144.67     13.37 o 
   2   0  16      731.98      702.71     45.04 o 
   3   0  16       22.76       28.17      5.80 o 
   4   0  16      453.69      408.44     30.93 o 
   5   0  16       24.70       18.77      6.26 o 
   6   0  16        0.00        0.00      4.89 o 
   7   0  16       27.62       35.34     10.81 o 
   8   0  16        3.43       12.08      6.52 o 
   9   0  16        7.10       10.29      7.23 o 
   0   1  16        0.28        0.00      3.58 o 
   1   1  16      185.48      198.35     10.99 o 
   2   1  16      638.50      672.19     23.48 o 
   3   1  16      267.23      244.59     18.99 o 
   4   1  16      206.00      177.49     13.93 o 
   5   1  16      205.10      219.70     16.79 o 
   6   1  16       43.65       38.38      7.39 o 
   7   1  16      257.68      237.79     19.59 o 
   8   1  16       15.83       13.21      4.59 o 
   9   1  16      166.84      152.19     18.73 o 
   0   2  16       71.27       59.51      8.53 o 
   1   2  16      297.57      282.31     12.04 o 
   2   2  16      194.97      179.87      9.90 o 
   3   2  16      305.13      353.77     20.18 o 
   4   2  16       36.50       28.98      6.13 o 
   5   2  16      165.25      155.66     17.54 o 
   6   2  16      277.56      281.09     16.77 o 
   7   2  16       10.96        8.40      2.60 o 
   8   2  16       29.22       23.27      6.64 o 
   0   3  16      570.44      588.48     34.17 o 
   1   3  16      366.15      376.80     14.09 o 
   2   3  16      120.18      104.43      7.61 o 
   3   3  16      164.50      171.43     12.59 o 
   4   3  16       26.24       19.16      4.17 o 
   5   3  16       12.67       16.48      5.12 o 
   6   3  16       97.32       93.12     12.23 o 
   7   3  16       51.16       55.16      7.72 o 
   8   3  16       44.05       55.69     10.16 o 
   0   4  16      164.01      164.06     20.78 o 
   1   4  16       68.47       77.92      7.99 o 
   2   4  16      161.33      163.04      8.81 o 
   3   4  16      218.18      200.92     13.03 o 
   4   4  16       69.25       74.92      8.25 o 
   5   4  16      148.76      152.70     12.22 o 
   6   4  16      205.98      198.47     21.80 o 
   7   4  16       24.46        9.63      8.78 o 
   8   4  16       87.90      101.85     14.01 o 
   0   5  16        3.54       15.86      8.40 o 
   1   5  16      129.80      133.38     11.11 o 
   2   5  16       38.87       43.75      6.49 o 
   3   5  16      110.76      101.14      9.34 o 
   4   5  16      224.78      232.59     14.91 o 
   5   5  16       35.25       29.00      5.63 o 
   6   5  16       81.40       77.33     12.29 o 
   7   5  16        2.22        0.00      6.04 o 
   8   5  16       88.64      102.20     14.73 o 
   0   6  16      303.66      274.00     27.58 o 
   1   6  16      221.27      211.57     22.24 o 
   2   6  16        9.70       11.95      3.70 o 
   3   6  16      149.73      150.26     14.21 o 
   4   6  16        1.94        0.00      3.53 o 
   5   6  16       25.14       35.67      7.99 o 
   6   6  16       99.24      107.05     14.37 o 
   7   6  16      261.79      278.15     24.50 o 
   0   7  16        0.18        0.17      3.15 o 
   1   7  16       16.76       16.78      4.70 o 
   2   7  16       31.01       25.13      5.21 o 
   3   7  16       39.17       22.29     10.54 o 
   4   7  16       11.38        5.45      5.35 o 
   5   7  16       62.40       66.40     11.30 o 
   6   7  16       66.99       64.07     11.22 o 
   0   8  16      100.18      105.31     13.17 o 
   1   8  16       57.65       58.98     11.29 o 
   2   8  16       37.54       55.27     12.15 o 
   3   8  16       23.36       28.94     10.81 o 
   4   8  16        6.27        0.22      5.52 o 
   5   8  16        7.74       12.78      7.25 o 
   0   9  16        2.76        1.57      2.99 o 
   1   9  16       36.12       28.20      5.43 o 
   2   9  16       51.65       56.68     10.33 o 
   3   9  16       39.16       59.08     17.03 o 
   4   9  16       49.21       76.56     19.20 o 
   0  10  16      111.00      141.10     24.55 o 
   1  10  16       11.76        8.62      3.82 o 
   2  10  16       67.97       83.29     12.57 o 
   1   0  17       43.19       37.83      7.05 o 
   2   0  17       71.16       71.38     14.04 o 
   3   0  17        0.07        4.42      3.08 o 
   4   0  17        0.82        0.00      2.45 o 
   5   0  17      169.20      172.63     21.17 o 
   6   0  17       18.20       23.27      8.16 o 
   7   0  17       58.53       57.07     13.87 o 
   8   0  17       50.47       43.23     12.55 o 
   0   1  17       64.72       56.43      8.40 o 
   1   1  17       46.00       35.08      4.58 o 
   2   1  17       45.00       55.09      6.40 o 
   3   1  17      190.90      179.54     12.17 o 
   4   1  17      109.59      108.40      9.33 o 
   5   1  17       75.51       73.61      9.68 o 
   6   1  17        5.64        9.12      3.74 o 
   7   1  17       10.12       10.33      3.86 o 
   8   1  17        8.74        6.20      3.84 o 
   0   2  17      374.37      347.98     21.65 o 
   1   2  17       16.64       15.58      3.39 o 
   2   2  17       22.99       23.70      3.92 o 
   3   2  17      293.64      279.38     35.68 o 
   4   2  17      248.04      246.72     17.84 o 
   5   2  17       84.79       83.54     14.89 o 
   6   2  17       29.11       17.91      4.34 o 
   7   2  17       52.78       60.58      8.12 o 
   8   2  17       38.74       36.76      8.14 o 
   0   3  17       22.17       21.76      5.63 o 
   1   3  17      121.75      126.80     11.35 o 
   2   3  17      278.98      251.38     12.20 o 
   3   3  17      626.38      593.93     29.36 o 
   4   3  17       39.15       38.46      5.97 o 
   5   3  17      111.14      115.02     12.38 o 
   6   3  17       32.45       32.65      7.41 o 
   7   3  17      247.33      280.77     36.65 o 
   8   3  17       25.72       18.81      9.21 o 
   0   4  17        0.04        4.38      4.23 o 
   1   4  17      643.10      631.33     24.64 o 
   2   4  17      159.07      138.64     10.95 o 
   3   4  17      118.70      101.68      9.36 o 
   4   4  17       15.57       18.65      4.24 o 
   5   4  17      181.16      171.19     13.32 o 
   6   4  17        7.86       11.66      4.18 o 
   7   4  17       94.97      111.86     17.18 o 
   0   5  17      212.06      229.13     25.53 o 
   1   5  17      279.57      279.54     20.04 o 
   2   5  17       63.21       60.66      6.48 o 
   3   5  17      139.68      131.51     13.80 o 
   4   5  17      116.02      115.94     10.46 o 
   5   5  17       13.70       15.05      4.02 o 
   6   5  17       36.43       42.48      9.17 o 
   7   5  17       21.75       28.95      8.12 o 
   0   6  17       14.09       49.32     11.83 o 
   1   6  17       16.47       13.77      4.39 o 
   2   6  17       97.12       82.12      9.17 o 
   3   6  17        5.46        6.70      3.18 o 
   4   6  17       54.75       34.19     12.43 o 
   5   6  17       89.82      112.41     14.28 o 
   6   6  17        4.81        0.70      3.81 o 
   0   7  17       45.17       41.26     11.24 o 
   1   7  17        5.57        6.08      2.58 o 
   2   7  17       17.06       10.96      6.09 o 
   3   7  17       61.54       56.87     14.64 o 
   4   7  17       27.18       49.22     14.57 o 
   5   7  17       92.99       90.40     19.93 o 
   6   7  17       11.46        0.60      2.41 o 
   0   8  17      101.38      124.89     19.53 o 
   1   8  17      141.99      153.92     17.70 o 
   2   8  17      138.62      132.29     11.98 o 
   3   8  17      144.60      151.50     26.26 o 
   4   8  17       44.81       60.31     16.73 o 
   5   8  17        9.64       17.30     11.40 o 
   0   9  17       40.39       29.75      7.40 o 
   1   9  17       82.21       86.93      9.73 o 
   2   9  17       64.82       54.64     10.04 o 
   3   9  17       81.89      105.55     22.32 o 
   0   0  18      159.01      153.23     20.54 o 
   1   0  18        1.08        3.49      3.28 o 
   2   0  18      155.59      164.91     22.27 o 
   3   0  18        2.78        7.15      3.67 o 
   4   0  18        6.52        6.80      5.92 o 
   5   0  18       19.24       16.90      7.19 o 
   6   0  18       88.55       74.80     14.80 o 
   7   0  18       20.18       16.93      8.39 o 
   8   0  18        7.55        4.18      4.73 o 
   0   1  18       10.57        6.37      2.44 o 
   1   1  18       15.57       28.12      5.33 o 
   2   1  18      138.71      144.96     10.64 o 
   3   1  18       34.56       29.79      5.16 o 
   4   1  18      254.15      262.14     26.97 o 
   5   1  18       37.58       32.26      7.96 o 
   6   1  18       18.71       16.08      5.07 o 
   7   1  18       33.61       34.47      7.62 o 
   8   1  18        9.22       12.46      5.49 o 
   0   2  18        0.41        0.75      3.62 o 
   1   2  18       72.53       79.87      9.83 o 
   2   2  18      130.46      128.37     13.62 o 
   3   2  18       26.96       25.62      4.91 o 
   4   2  18      153.66      151.72     20.37 o 
   5   2  18       54.66       59.04      9.14 o 
   6   2  18       72.61       76.96     15.15 o 
   7   2  18       15.45       13.50      5.49 o 
   0   3  18       86.90       64.27     13.66 o 
   1   3  18       68.99       64.85      7.62 o 
   2   3  18      152.52      155.13     12.11 o 
   3   3  18       69.00       68.06      7.66 o 
   4   3  18       68.69       64.71      9.33 o 
   5   3  18       35.66       43.00      7.62 o 
   6   3  18       13.26       14.09      4.18 o 
   7   3  18       45.76       75.62     14.20 o 
   0   4  18      126.37      159.16     21.96 o 
   1   4  18      317.09      312.87     17.34 o 
   2   4  18       78.02       68.30      8.00 o 
   3   4  18      114.92      103.15     16.52 o 
   4   4  18      201.36      191.51     13.66 o 
   5   4  18       84.93       77.64      9.11 o 
   6   4  18        5.05        5.72      6.26 o 
   7   4  18        0.70        0.00      3.80 o 
   0   5  18      193.93      174.48     22.68 o 
   1   5  18      266.69      260.37     19.86 o 
   2   5  18       43.29       37.62      7.26 o 
   3   5  18       73.53       77.98     10.88 o 
   4   5  18       24.61       26.95      8.65 o 
   5   5  18       90.11      105.01     15.09 o 
   6   5  18      178.48      162.21     29.33 o 
   0   6  18      292.83      283.57     29.73 o 
   1   6  18       40.13       44.40     10.34 o 
   2   6  18       11.15        7.26      5.23 o 
   3   6  18       10.41       19.76      9.74 o 
   4   6  18        1.18        0.00      7.97 o 
   5   6  18       18.02       30.26     12.13 o 
   6   6  18       14.55       26.94      7.49 o 
   0   7  18        7.48        0.00      3.29 o 
   1   7  18       88.27       85.45     11.40 o 
   2   7  18       55.61       54.71      9.51 o 
   3   7  18        8.07        8.82      4.20 o 
   4   7  18       36.49       37.84     14.04 o 
   5   7  18       64.87       69.03     17.71 o 
   0   8  18       74.71       77.17     15.73 o 
   1   8  18       48.04       54.39      7.99 o 
   2   8  18       60.73       54.69      7.85 o 
   3   8  18        6.09       12.34      4.89 o 
   4   8  18      107.67      121.86     23.87 o 
   0   9  18       41.85       41.44     11.89 o 
   1   9  18       17.40       12.83      4.99 o 
   2   9  18       47.19       30.06     10.42 o 
   1   0  19        0.92        0.87      2.59 o 
   2   0  19      111.27      143.24     21.28 o 
   3   0  19        0.90        9.98      7.23 o 
   4   0  19       27.98       33.95      7.15 o 
   5   0  19        0.71        0.00      4.16 o 
   6   0  19        3.00        2.07      4.42 o 
   7   0  19       20.89       20.41      8.55 o 
   0   1  19       27.62       14.83     19.30 o 
   1   1  19      113.39      140.34     11.71 o 
   2   1  19      143.43      147.38     15.18 o 
   3   1  19      193.37      192.20     13.19 o 
   4   1  19       17.97       18.12      4.34 o 
   5   1  19      147.23      182.98     13.35 o 
   6   1  19       33.14       29.75     10.35 o 
   7   1  19       48.08       47.47     15.46 o 
   0   2  19       47.12       43.27      8.21 o 
   1   2  19      146.49      131.73     11.36 o 
   2   2  19      147.15      153.13     15.46 o 
   3   2  19       27.41       27.74      7.32 o 
   4   2  19        2.23        3.31      4.65 o 
   5   2  19       74.38       88.96     11.57 o 
   6   2  19        6.18        5.28      5.11 o 
   7   2  19       82.69       84.55     17.34 o 
   0   3  19      121.58      115.73     18.73 o 
   1   3  19       36.38       27.09      6.47 o 
   2   3  19       78.36       68.67     10.42 o 
   3   3  19      325.44      291.99     21.83 o 
   4   3  19      129.82      162.96     23.32 o 
   5   3  19      232.94      261.44     20.19 o 
   6   3  19        5.51        6.46      3.71 o 
   7   3  19       34.81       25.94      9.94 o 
   0   4  19       58.50       66.98     14.80 o 
   1   4  19       83.27       83.85      9.23 o 
   2   4  19        5.44        6.28      2.90 o 
   3   4  19       19.32       10.15     14.13 o 
   4   4  19       21.63       15.32      7.69 o 
   5   4  19       15.13       35.04      7.78 o 
   6   4  19        9.07        3.36      3.38 o 
   0   5  19       77.58       86.04     16.83 o 
   1   5  19      249.50      236.78     20.01 o 
   2   5  19       27.05       32.15      6.12 o 
   3   5  19      204.41      190.67     17.34 o 
   4   5  19        9.12        3.10      4.81 o 
   5   5  19        3.17        1.03      3.38 o 
   6   5  19       20.89       23.91     11.57 o 
   0   6  19       26.07        8.79      6.03 o 
   1   6  19       36.99       34.11      7.72 o 
   2   6  19      120.07      120.81     13.79 o 
   3   6  19       38.65       45.62      9.37 o 
   4   6  19       47.43       36.54     13.02 o 
   5   6  19       86.92       66.41     17.22 o 
   0   7  19        7.94        5.40      3.99 o 
   1   7  19       60.02       58.99     13.47 o 
   2   7  19       49.40       51.11     10.73 o 
   3   7  19       27.73       20.90      6.70 o 
   4   7  19       28.52       35.49     12.41 o 
   0   8  19       34.30       67.56     15.50 o 
   1   8  19       11.64       13.90      5.57 o 
   2   8  19       47.89       59.47     10.78 o 
   3   8  19       56.82       54.91     13.99 o 
   0   0  20      134.33      159.04     22.10 o 
   1   0  20        0.09        0.00      2.88 o 
   2   0  20        1.98        0.00      3.49 o 
   3   0  20       56.46       47.25     13.07 o 
   4   0  20      161.45      170.60     24.84 o 
   5   0  20       51.25       41.93      8.07 o 
   6   0  20        0.57        0.00      4.39 o 
   0   1  20       23.69       43.76      8.42 o 
   1   1  20      176.44      175.80     13.46 o 
   2   1  20        3.59        4.23      3.37 o 
   3   1  20       40.65       37.04     17.06 o 
   4   1  20       29.39       25.82      5.59 o 
   5   1  20       50.43       49.77      9.71 o 
   6   1  20       34.34       32.82      8.05 o 
   0   2  20       49.76       37.61      7.39 o 
   1   2  20       55.86       52.07      7.50 o 
   2   2  20      156.50      171.74     16.89 o 
   3   2  20      115.44      114.05     13.85 o 
   4   2  20      156.65      138.10     15.69 o 
   5   2  20       59.15       74.64     10.80 o 
   6   2  20       42.66       51.79      9.40 o 
   0   3  20        1.53        0.00      2.73 o 
   1   3  20      156.21      149.48     12.55 o 
   2   3  20      248.79      265.00     20.96 o 
   3   3  20       22.54       31.22      7.30 o 
   4   3  20        2.41        5.58      5.23 o 
   5   3  20      113.77      124.52     20.95 o 
   6   3  20       54.91       50.58      9.51 o 
   0   4  20       59.59       71.77     15.82 o 
   1   4  20       18.04        7.73      4.21 o 
   2   4  20       20.60       27.46      6.64 o 
   3   4  20       57.38       70.60     10.69 o 
   4   4  20       11.29       17.24      5.97 o 
   5   4  20       91.58      167.75     24.20 o 
   6   4  20       15.04       23.73      9.64 o 
   0   5  20        2.76        1.76      3.13 o 
   1   5  20       56.14       49.93     10.71 o 
   2   5  20       23.78       22.79      7.42 o 
   3   5  20        0.90        3.18      3.09 o 
   4   5  20        4.09        9.01      5.40 o 
   5   5  20       86.29       84.61     18.88 o 
   0   6  20      123.31      154.15     22.80 o 
   1   6  20       88.00       94.55     18.41 o 
   2   6  20      147.98      186.72     26.38 o 
   3   6  20       28.36       27.13     10.31 o 
   4   6  20       10.00       18.90      9.96 o 
   0   7  20        2.40        4.45      5.27 o 
   1   7  20       29.20       28.35     10.34 o 
   2   7  20       13.55        7.86      4.87 o 
   3   7  20      159.37      172.65     18.93 o 
   1   0  21       11.15        2.11      4.67 o 
   2   0  21      337.84      401.70     38.33 o 
   3   0  21        1.29        4.79      5.31 o 
   4   0  21       59.78       68.51     16.47 o 
   5   0  21      155.49      145.91     18.73 o 
   6   0  21       61.79       47.04     12.16 o 
   0   1  21        1.23        0.00      3.53 o 
   1   1  21       17.92       16.12      4.48 o 
   2   1  21       31.76       51.87     12.39 o 
   3   1  21       20.27       21.19      6.93 o 
   4   1  21      123.45      144.44     16.68 o 
   5   1  21      196.30      225.34     21.27 o 
   6   1  21        5.08        0.00      2.40 o 
   0   2  21       14.59       15.48      6.88 o 
   1   2  21        6.28        3.63      2.65 o 
   2   2  21        2.18        3.04      7.42 o 
   3   2  21       16.66       14.88      5.19 o 
   4   2  21        5.87       10.84      9.86 o 
   5   2  21       80.63       70.75     19.13 o 
   0   3  21        0.34        0.00      4.40 o 
   1   3  21       31.46       36.73      6.40 o 
   2   3  21       21.95       24.87      6.95 o 
   3   3  21       44.27       34.27      7.85 o 
   4   3  21      196.76      189.10     18.83 o 
   5   3  21       47.96       47.37     13.76 o 
   0   4  21      131.49      148.40     22.42 o 
   1   4  21      147.29      159.09     16.72 o 
   2   4  21       35.85       42.85     11.04 o 
   3   4  21       63.96       74.57     13.65 o 
   4   4  21       29.48       35.79      8.17 o 
   5   4  21       15.12       13.24      7.50 o 
   0   5  21       10.57       19.87      9.61 o 
   1   5  21       47.48       52.24      9.80 o 
   2   5  21       48.70       47.72     13.05 o 
   3   5  21       85.25       91.23     12.80 o 
   4   5  21      177.98      201.09     19.15 o 
   0   6  21      352.83      338.27     35.00 o 
   1   6  21        0.34        0.00      4.81 o 
   2   6  21       17.37       16.57      8.60 o 
   3   6  21       16.40       18.73      7.91 o 
   0   7  21       24.37       34.43     11.72 o 
   0   0  22        0.03       85.93     18.06 o 
   1   0  22        3.45       13.09      9.14 o 
   2   0  22       38.87       23.71      9.66 o 
   3   0  22       44.39       50.71     14.37 o 
   4   0  22       20.69       22.67     10.41 o 
   5   0  22      128.77      166.84     26.62 o 
   0   1  22        1.48        5.47      3.96 o 
   1   1  22       67.88       87.23      9.94 o 
   2   1  22       11.21        6.14      3.99 o 
   3   1  22       87.12       97.18     13.87 o 
   4   1  22       17.28       24.50      8.08 o 
   5   1  22        0.09        0.00      3.22 o 
   0   2  22       24.98       24.80     10.14 o 
   1   2  22        1.51        6.13      3.30 o 
   2   2  22       67.79       66.25     10.97 o 
   3   2  22       58.90       60.52     12.97 o 
   4   2  22      120.17      139.29     16.70 o 
   0   3  22       42.24       26.34      9.69 o 
   1   3  22       45.44       43.38      7.12 o 
   2   3  22      143.79      162.80     17.36 o 
   3   3  22      128.08      120.13     15.02 o 
   4   3  22      104.33       78.53     13.92 o 
   0   4  22        2.12        0.70      4.75 o 
   1   4  22       26.67       27.27      7.10 o 
   2   4  22        4.17        2.71      4.76 o 
   3   4  22       63.59       64.68     11.03 o 
   0   5  22      476.29      538.56     45.56 o 
   1   5  22      143.53      175.54     17.95 o 
   2   5  22       59.80       83.34     18.23 o 
   0   6  22      133.75      103.06     19.64 o 
   1   0  23       34.80       62.00     15.53 o 
   2   0  23       28.97       30.96     11.20 o 
   3   0  23       11.08       15.13      8.80 o 
   4   0  23        1.35        7.24      8.84 o 
   0   1  23      132.46      166.85     17.40 o 
   1   1  23        8.94       11.52      4.44 o 
   2   1  23      162.48      227.66     21.15 o 
   3   1  23       28.72       41.93      9.35 o 
   0   2  23       71.77       56.45     14.20 o 
   1   2  23       34.79       23.67     10.52 o 
   2   2  23       46.10       53.59     11.63 o 
   3   2  23       12.25       24.27      7.20 o 
   0   3  23       45.92       59.51     15.04 o 
   1   3  23       19.35       25.41      7.78 o 
   2   3  23       13.06       21.08      7.36 o 
   3   3  23       95.69       95.78     19.06 o 
   0   4  23       69.83       56.07     14.16 o 
   1   4  23       27.21       36.75      8.32 o 
   2   4  23        1.54        0.00      5.27 o 
   0   0  24        3.43       87.59     18.44 o 
   1   0  24       14.90       10.61      8.04 o 
   2   0  24       36.42       18.45      8.84 o 
   0   1  24        0.16        5.18      5.33 o 
   1   1  24       12.45        8.47     12.02 o 
   2   1  24       18.82       23.32      9.66 o 
   1   2  24      121.76      124.77     21.68 o 
                                                 
